# Supplementary material for: Biodistribution of cerium dioxide and titanium dioxide nanomaterials in rats after single and repeated inhalation exposures
Source: Part Fibre Toxicol. 2024 Aug 14;21:33. doi: 10.1186/s12989-024-00588-4 (PMC11323389; doi:10.1186/s12989-024-00588-4)
Supplement: Supplementary file 10 — Supplementary Material 10 [file 12989_2024_588_MOESM10_ESM.xlsx]

## Sheet: 1-Test-Data
date	exposure	daynr	group	group_nr	animal_id	body_weight_g	thymus_ww	hart_ww	spleen_ww	kidney_ww	liver_ww	pancreas_ww	brain_ww	lung_dw	liver_dw	kidney_dw	spleen_dw	pancreas_dw	brain_dw	hart_dw	thymus_dw	lymphnode_ww	urine_ml	feaces_dw	Mac_count	PMN_count	Eos_count	Lymf_count	CC	celconc	macrof_nr	neutro_nr	Eos_nr	Lymfo_nr	BALF_volume	BALF_recov	Perc_recov	LDH_in_BALF_data	Protein_in_BALF	lavlung_tissue_conc	BALF_fluid_conc	BALF_cel_conc	Lymph-node_conc	liver_conc	spleen_conc	kidney_conc	Urine_conc	Faeces_conc	Blood_conc
2020-01-24	pilot	pilot	control	1A	5	349	0.741	1.112	0.611	3.161	13.8487	0.704	1.876	0.3415	4.3606	nd	nd	nd	nd	nd	nd	nd	nd	nd	300	10	0	88	400	0.508446	0.381335	0.0127112	0	0.111858	13.96	11.7	83.8109	<25	0.44	0.00777	0.0001095	0.000574	nd	0.000268	nd	nd	nd	nd	nd
2020-01-24	pilot	pilot	control	1A	6	334	0.73	1.177	0.753	3.231	16.136	1.368	1.895	0.3814	4.8682	nd	nd	nd	nd	nd	nd	nd	nd	nd	328	1	0	69	400	0.45974	0.376987	0.00114935	0	0.0793052	13.36	10.3	77.0958	<25	0.29	0.00777	0.0001095	0.000574	nd	0.00015	nd	nd	nd	nd	nd
2020-01-24	pilot	pilot	CeO2	2A	7	330	0.574	1.183	0.697	3.003	14.934	1.27	1.656	0.3257	4.7152	nd	nd	nd	nd	nd	nd	nd	nd	nd	318	2	0	80	400	0.449725	0.357532	0.00224863	0	0.089945	13.2	10.2	77.2727	38	0.7	372.609	0.142	5.304	nd	0.00142	nd	nd	nd	nd	nd
2020-01-24	pilot	pilot	CeO2	2A	8	342	0.822	1.234	0.694	2.97	16.239	1.411	1.909	0.3417	5.4369	nd	nd	nd	nd	nd	nd	nd	nd	nd	319	4	0	75	400	0.486768	0.388198	0.00486769	0	0.0912691	13.68	11.6	84.7953	<25	0.39	362.468	0.0685	4.14	nd	0.00178	nd	nd	nd	nd	nd
2020-02-28	2x5d	1	control	1	9	323	0.443	1.065	0.721	2.791	15.061	0.882	1.961	0.3673	4.7292	0.553	0.1709	0.273	0.429	0.2537	0.099	0.003	10.14	0.8387	382	5	0	13	400	0.522012	0.498521	0.00652515	0	0.0169654	12.9	10.3	79.845	<25	0.11	0.0022883	0.000257561	0.00347078	0.0176251	0.000959121	0.00312668	0.00135453	0.000811689	1.34991	9.5825e-05
2020-02-28	2x5d	1	control	1	10	314	0.533	0.874	0.624	2.36	13.353	0.8	1.865	0.303	4.1456	0.5239	0.1528	0.368	0.401	0.2132	0.146	0.005	7.43	0.7387	392	4	0	4	400	0.603028	0.590968	0.00603028	0	0.00603028	12.56	10.9	86.7834	<25	0.08	0.0022883	0.000257561	0.00347078	0.0082304	0.000604384	0.0013586	0.00126592	0.000936111	1.46677	9.5825e-05
2020-02-28	2x5d	1	control	1	11	316	0.415	1.095	0.584	2.842	13.56	1.075	1.954	0.3269	4.1688	0.6029	0.1456	0.359	0.42	0.244	0.093	0.0082	15.26	0.3516	380	2	3	14	400	0.805141	0.764884	0.00402571	0.00603856	0.0281799	12.64	8.56	67.7215	<25	0.26	0.0022883	0.000257561	0.00347078	0.00246912	0.000231842	0.0013586	0.00159493	0.00099146	1.61447	9.5825e-05
2020-02-28	2x5d	1	control	1	12	293	0.419	0.936	0.533	2.465	10.567	0.35	1.898	0.2972	3.3325	0.5107	0.1368	0.148	0.411	0.2301	0.122	0.0018	10.45	1.2224	382	1	0	17	400	0.322077	0.307584	0.000805192	0	0.0136883	11.72	9.9	84.471	<25	0.29	0.0022883	0.000257561	0.00104123	0.0378145	0.00103511	0.0013586	0.000689661	0.00121025	1.6252	9.5825e-05
2020-02-28	2x5d	1	CeO2 low	2	21	309	0.602	1.05	0.57	2.74	13.306	0.67	1.902	0.3151	4.1549	0.5275	0.1373	0.23	0.405	0.2465	0.168	0.008	9.38	0.3035	391	0	0	9	400	0.413452	0.404149	0	0	0.00930267	10.7	9.1	85.0467	<25	0.37	72.488	0.00802877	0.295927	0.0960184	0.00961874	nd	nd	0.00119156	nd	nd
2020-02-28	2x5d	1	CeO2 low	2	22	310	0.434	1.052	0.498	3.014	14.802	1.034	1.96	0.3465	4.5581	0.5904	0.1228	0.34	0.421	0.238	0.099	0.0081	5.59	no faeces	372	3	0	24	400	0.610883	0.568121	0.00458162	0	0.036653	12.4	10.7	86.2903	<25	0.26	87.7818	0.00478348	0.484267	0.114022	0.0105839	nd	nd	0.00198566	nd	nd
2020-02-28	2x5d	1	CeO2 low	2	23	324	0.492	1.097	0.496	2.729	12.96	1.186	1.786	0.2975	3.9621	0.5658	0.1181	0.365	0.377	0.2592	0.107	0.007	10.53	0.7376	369	1	0	29	400	0.684156	0.631134	0.00171039	0	0.0496013	12.96	11.3	87.1914	<25	0.23	80.6466	0.00980062	0.96904	0.00431345	0.00862055	nd	nd	0.00127251	nd	nd
2020-02-28	2x5d	1	CeO2 low	2	24	316	0.383	1.023	0.65	2.452	12.566	0.907	1.963	0.3185	3.8483	0.5144	0.1574	0.274	0.421	0.2401	0.085	0.0121	9.57	no faeces	380	1	0	19	400	0.506214	0.480904	0.00126554	0	0.0240452	12.64	11.1	87.8165	<25	0.39	79.7964	0.0072091	0.41993	0.0829563	0.0140451	nd	nd	0.00159594	nd	nd
2020-02-28	2x5d	1	CeO2 mid	3	33	307	0.798	0.942	0.569	2.508	13.582	0.789	1.918	0.372	4.1768	0.5136	0.1419	0.309	0.415	0.2277	0.228	0.0108	8.45	1.0495	334	16	0	42	400	0.613799	0.512522	0.0245519	0	0.0644488	12.28	9.6	78.1759	<25	1.15	259.126	0.155722	5.85939	1.99863	0.0184466	nd	nd	0.00280003	nd	nd
2020-02-28	2x5d	1	CeO2 mid	3	34	302	0.326	1.065	0.464	2.801	13.595	1.115	1.929	0.3125	4.2857	0.584	0.1108	0.459	0.408	0.2513	0.07	0.0097	8.01	1.9579	320	32	0	42	400	1.01263	0.810104	0.0810104	0	0.106326	12.08	10.5	86.9205	<25	0.2	330.775	0.240469	10.062	6.26869	0.0165819	nd	nd	0.00221677	nd	nd
2020-02-28	2x5d	1	CeO2 mid	3	35	273	0.573	0.934	0.496	2.312	9.632	0.844	1.881	0.3578	2.9222	0.4837	0.1242	0.367	0.405	0.2257	0.188	0.0101	9.58	0.1847	310	63	3	17	400	1.1635	0.901713	0.183251	0.00872625	0.0494487	10.92	9.8	89.7436	<25	0.19	286.838	0.0899979	5.16223	0.106769	0.0282555	nd	nd	0.000662623	nd	nd
2020-02-28	2x5d	1	CeO2 mid	3	36	307	0.591	0.955	0.479	2.776	12.065	0.989	1.871	0.3148	3.7544	0.5595	0.1156	0.417	0.401	0.2262	0.176	0.0042	8.96	0.6591	348	16	0	32	400	0.773654	0.673079	0.0309462	0	0.0618923	12.28	10.4	84.6906	<25	0.6	330.853	0.142097	5.61965	2.83006	0.0251363	nd	nd	0.00261406	nd	nd
2020-02-28	2x5d	1	CeO2 high	4	45	289	0.398	1.001	0.581	2.843	13.77	1.082	2.004	0.3238	4.2696	0.5706	0.143	0.331	0.437	0.2384	0.087	0.0059	6.19	0.524	259	115	4	19	400	1.327	0.859232	0.381512	0.01327	0.0630325	11.56	10.1	87.3702	<25	0.21	968.332	0.577184	35.2595	19.1404	0.0251492	0.0933364	0.011326	0.00670728	16.7594	9.5825e-05
2020-02-28	2x5d	1	CeO2 high	4	46	297	nd	0.92	0.609	2.353	12.593	0.758	1.799	0.3206	3.7763	0.5067	0.1475	0.231	0.382	0.2083	nd	no sample	10.02	0.9396	249	83	3	59	400	0.821348	0.511289	0.17043	0.00616011	0.121149	11.88	10.3	86.7003	<25	1.07	904.335	0.826315	30.3092	n.d.	0.0235868	0.0197317	0.0107877	0.0123899	52.4759	9.5825e-05
2020-02-28	2x5d	1	CeO2 high	4	47	323	0.542	1.072	0.624	2.851	14.219	0.834	1.875	0.3397	4.2497	0.6243	0.1559	0.305	0.403	0.2583	0.131	0.0071	14.9	0.9009	248	48	1	92	400	0.954059	0.591517	0.114487	0.00238515	0.219434	12.92	10.8	83.5913	<25	0.56	946.101	0.594046	29.668	17.4788	0.0288185	0.0222393	0.0252898	0.00632949	50.708	0.000201014
2020-02-28	2x5d	1	CeO2 high	4	48	339	0.614	1.121	0.503	2.611	14.453	0.977	1.89	0.3202	4.4277	0.5456	0.1222	0.305	0.408	0.2628	0.13	0.0064	14.45	1.9701	186	115	1	77	400	1.073	0.498945	0.308487	0.0026825	0.206552	13.56	10.7	78.9086	<25	0.72	1011.88	0.577802	30.32	30.8377	0.0218478	0.00792896	0.0120147	0.00729293	33.9007	0.000371618
2020-03-27	2x5d	30	control	1	13	379	0.479	1.286	0.825	3.227	13.843	1.423	2.092	0.3771	4.3069	0.645	0.1973	0.52	0.4572	0.296	0.108	0.0061	26.6737	7.3856	388	2	0	10	400	0.577715	0.560384	0.00288857	0	0.0144429	15.16	12.4	81.7942	<25	0.1	0.0022883	0.000257561	0.00104123	0.00246912	0.000947169	0.00692598	0.000502639	0.000477748	1.79639	9.5825e-05
2020-03-27	2x5d	30	control	1	14	431	0.569	1.246	0.821	3.27	15.678	1.44	2.086	0.4243	4.8723	0.6345	0.1979	0.461	0.4526	0.28	0.121	0.0183	32.415	7.579	367	7	1	25	400	0.36282	0.332887	0.00634934	0.000907049	0.0226762	17.24	10.8	62.645	<25	0.27	0.0022883	0.000257561	0.00347078	0.00246912	0.00112275	0.000407581	0.000469572	9.76128e-05	1.84068	9.5825e-05
2020-03-27	2x5d	30	control	1	15	362	0.532	1.167	0.638	3.142	14.496	1.241	1.906	0.3069	4.621	0.6458	0.1517	0.547	0.4118	0.267	0.128	0.0151	27.4729	5.2392	387	0	0	13	400	0.44518	0.430712	0	0	0.0144684	14.48	12.5	86.326	<25	0.19	0.0022883	0.000257561	0.00347078	0.00246912	0.000231842	0.000407581	0.000127464	9.76128e-05	1.65568	9.5825e-05
2020-03-27	2x5d	30	control	1	16	422	0.459	1.357	0.682	3.317	17.81	1.494	2.023	0.4156	5.5798	0.7132	0.1618	0.613	0.4397	0.297	0.106	0.0015	37.5558	6.5783	394	2	0	4	400	0.726338	0.715443	0.00363169	0	0.00726338	16.88	14.9	88.2701	<25	0.12	0.0022883	0.000257561	0.00347078	0.0082304	0.000827406	0.000407581	0.000273702	2.92839e-05	1.81436	9.5825e-05
2020-03-27	2x5d	30	CeO2 low	2	25	432	0.676	1.195	0.759	3.146	17.835	1.189	2.13	0.3783	5.7786	0.6797	0.1845	0.466	0.464	0.282	0.158	0.0061	36.7234	6.334	353	2	1	43	400	0.599118	0.528722	0.00299559	0.0014978	0.0644052	17.28	13.3	76.9676	<25	0.48	37.7673	0.000858538	0.129212	0.52571	0.0102839	nd	nd	6.43507e-05	nd	nd
2020-03-27	2x5d	30	CeO2 low	2	26	405	0.551	1.325	0.754	3.43	14.251	1.364	2.172	0.3533	4.4308	0.6186	0.1777	0.64	0.4707	0.303	0.132	0.0183	18.3297	3.4379	372	0	0	28	400	0.468606	0.435804	0	0	0.0328025	16.2	13.5	83.3333	<25	0.21	52.4696	0.000858538	0.221522	0.566662	0.0193294	nd	nd	6.43507e-05	nd	nd
2020-03-27	2x5d	30	CeO2 low	2	27	392	0.543	1.221	0.624	3.167	15.226	1.136	2.095	0.357	4.7703	0.6583	0.1511	0.385	0.4601	0.289	0.135	0.0151	43.0034	6.5685	363	4	0	33	400	0.547908	0.497227	0.00547908	0	0.0452024	15.68	11.9	75.8929	<25	0.19	39.1591	0.000858538	0.250369	0.246516	0.0119185	nd	nd	6.43507e-05	nd	nd
2020-03-27	2x5d	30	CeO2 low	2	28	431	0.488	1.373	0.782	3.335	18.675	1.323	1.918	0.3805	5.8879	0.6896	0.1812	0.46	0.4203	0.329	0.112	0.0015	31.7219	6.3437	360	2	6	32	400	0.601142	0.541028	0.00300571	0.00901713	0.0480914	17.24	13.8	80.0464	<25	0.35	48.9814	0.000858538	0.264909	0.339715	0.0119723	nd	nd	6.43507e-05	nd	nd
2020-03-27	2x5d	30	CeO2 mid	3	37	433	0.595	1.356	0.768	3.232	18.502	1.526	2.175	0.4201	5.5992	0.7059	0.1783	0.583	0.4769	0.308	0.15	0.0108	46.084	7.7903	366	3	0	29	400	0.52064	0.476386	0.0039048	0	0.0377464	17.32	14.1	81.4088	<25	0.18	236.295	0.00588774	1.0196	0.0158241	0.0497141	nd	nd	6.43507e-05	nd	nd
2020-03-27	2x5d	30	CeO2 mid	3	38	430	0.505	1.36	0.836	3.214	18.003	1.53	2.138	0.4092	5.7047	0.6729	0.2027	0.491	0.4623	0.29	0.105	0.0071	25.043	7.228	364	5	0	30	400	1.0995	1.00055	0.0137437	0	0.0824625	17.2	12.6	73.2558	<25	0.39	218.361	0.0102017	2.50486	0.0355007	0.0794739	nd	nd	6.43507e-05	nd	nd
2020-03-27	2x5d	30	CeO2 mid	3	39	452	0.549	1.476	0.849	3.019	15.507	0.962	2.091	0.3713	4.9016	0.6221	0.2025	0.368	0.4521	0.336	0.123	0.011	38.635	6.8417	375	3	0	21	400	0.644016	0.603765	0.00483012	0	0.0338109	18.08	14.4	79.646	<25	0.16	252.887	0.00645257	1.45365	0.0107029	0.0523134	nd	nd	6.43507e-05	nd	nd
2020-03-27	2x5d	30	CeO2 mid	3	40	413	0.825	1.385	0.896	3.496	19.226	1.389	2.062	0.3844	5.9601	0.7322	0.2124	0.736	0.444	0.322	0.176	0.0147	45.4014	6.4632	389	0	1	10	400	0.630571	0.61323	0	0.00157643	0.0157643	16.52	12.6	76.2712	<25	0.07	206.942	0.00449241	1.01718	0.137631	0.0380245	nd	nd	6.43507e-05	nd	nd
2020-03-27	2x5d	30	CeO2 high	4	49	374	0.469	1.403	0.755	3.781	17.648	1.428	1.936	0.3922	5.3292	0.7301	0.1772	0.58	0.4205	0.316	0.101	0.0108	44.7407	7.6569	278	57	0	63	400	0.808897	0.562183	0.115268	0	0.127401	14.96	10.8	72.1925	<25	0.39	597.774	0.103381	7.70245	0.0082304	0.0493426	0.0159741	0.100125	9.76128e-05	1.8912	9.5825e-05
2020-03-27	2x5d	30	CeO2 high	4	50	481	0.747	1.518	0.891	4.343	20.23	1.806	2.066	0.3567	6.6756	0.866	0.2111	0.715	0.4495	0.338	0.167	0.0071	47.5046	7.1534	349	15	0	36	400	0.729286	0.636302	0.0273482	0	0.0656358	19.24	15.7	81.6008	<25	0.2	665.257	0.00379557	2.13505	56.9346	0.057347	0.0610917	0.0234571	9.76128e-05	2.77464	9.5825e-05
2020-03-27	2x5d	30	CeO2 high	4	51	403	0.54	1.243	0.765	3.548	14.246	1.383	2.125	0.3897	4.3129	0.6922	0.1865	0.43	0.5048	0.287	0.114	0.011	29.0058	5.6572	333	6	0	61	400	0.826081	0.687712	0.0123912	0	0.125977	16.12	14.1	87.469	<25	0.44	739.733	0.0117993	4.02544	40.4594	0.121434	0.225831	0.0362991	9.76128e-05	2.18269	9.5825e-05
2020-03-27	2x5d	30	CeO2 high	4	52	397	0.486	1.248	0.804	3.389	16.826	1.249	1.975	0.3547	4.9649	0.713	0.1833	0.361	0.4324	0.282	0.104	0.0147	28.7775	8.1524	341	9	0	50	400	0.666895	0.568528	0.0150051	0	0.0833619	15.88	13.2	83.1234	<25	0.27	835.336	0.00922933	3.65069	48.6994	0.0438382	0.0243087	0.0310455	0.000319468	2.25904	9.5825e-05
2020-04-28	2x5d	60	control	1	17	424	0.364	1.332	0.564	3.979	12.812	0.831	1.984	0.312	3.9681	0.8083	0.1417	0.217	0.433	0.303	0.085	0.008	18.7617	2.258	380	5	0	15	400	0.680203	0.646193	0.00850254	0	0.0255076	16.96	14.4	84.9057	<25	0.15	0.0022883	0.000257561	0.00104123	0.00246912	0.000631314	0.000407581	0.000406753	0.000511972	1.8846	9.5825e-05
2020-04-28	2x5d	60	control	1	18	550	0.368	1.626	0.799	3.803	18.335	2.306	2.28	0.4207	5.7819	0.7817	0.2149	1.105	0.501	0.363	0.079	0.0182	48.9966	4.9308	382	3	1	14	400	0.872764	0.833489	0.00654573	0.00218191	0.0305467	22	17	77.2727	<25	0.1	0.0022883	0.000257561	0.00104123	0.00246912	0.000551606	0.000407581	0.000461808	9.76128e-05	1.78007	9.5825e-05
2020-04-28	2x5d	60	control	1	19	425	0.417	1.195	0.671	3.08	14.932	1.509	1.966	0.3828	4.5069	0.6164	0.1707	0.696	0.432	0.272	0.098	0.0049	22.8496	6.0424	371	2	0	27	400	0.54386	0.504431	0.0027193	0	0.0367106	17	14.6	85.8824	<25	0.32	0.0022883	0.000257561	0.00104123	0.0082304	0.00178145	0.0013586	0.000485268	9.76128e-05	1.85218	9.5825e-05
2020-04-28	2x5d	60	control	1	20	477	0.521	1.436	0.723	3.717	20.57	1.102	2.051	0.4436	6.4858	0.7855	0.192	0.378	0.463	0.33	0.121	0.0083	25.8189	6.1813	380	3	0	17	400	0.493981	0.469282	0.00370486	0	0.0209942	19.08	14.7	77.044	<25	0.15	0.0022883	0.000257561	0.00104123	0.00246912	0.00120542	0.000407581	0.000277252	0.000246103	1.67577	9.5825e-05
2020-04-28	2x5d	60	CeO2 low	2	29	513	0.39	1.296	0.826	2.882	16.738	1.35	2.266	0.4239	5.1563	0.6645	0.2145	0.79	0.496	0.304	0.09	0.0109	34.7265	3.6209	374	2	1	23	400	0.480714	0.449468	0.00240357	0.00120179	0.0276411	20.52	16.4	79.922	<25	0.08	36.9215	0.000257561	0.130628	0.0021238	0.0134825	nd	nd	6.43507e-05	nd	nd
2020-04-28	2x5d	60	CeO2 low	2	30	512	0.313	1.392	0.841	3.642	22.238	1.572	2.068	0.4371	6.9628	0.7532	0.2088	0.575	0.449	0.309	0.092	0.0179	51.0511	7.4198	355	9	0	36	400	0.455367	0.404138	0.0102457	0	0.040983	20.48	16.5	80.5664	<25	0.16	25.806	0.000858538	0.109199	0.654238	0.00706443	nd	nd	6.43507e-05	nd	nd
2020-04-28	2x5d	60	CeO2 low	2	31	499	0.421	1.324	0.778	3.693	16.409	1.095	2.184	0.4861	4.9773	0.775	0.1998	0.638	0.471	0.318	0.092	0.0098	26.0614	4.8978	388	1	0	11	400	0.424257	0.411529	0.00106064	0	0.0116671	19.96	17.4	87.1743	<25	0.12	27.5601	0.000858538	0.147929	0.264224	0.0147884	nd	nd	6.43507e-05	nd	nd
2020-04-28	2x5d	60	CeO2 low	2	32	442	0.344	1.225	0.752	2.961	17.305	1.252	1.994	0.3453	5.5784	0.6343	0.1886	0.499	0.437	0.266	0.1	0.0203	30.132	5.2318	370	0	0	30	400	0.535629	0.495457	0	0	0.0401722	17.68	13.2	74.6606	<25	0.09	31.6525	0.000858538	0.118865	0.474652	0.0134409	nd	nd	0.000214502	nd	nd
2020-04-28	2x5d	60	CeO2 mid	3	41	457	0.438	1.53	0.949	4.007	20.109	1.586	1.918	0.5469	6.131	0.8206	0.2382	0.597	0.422	0.338	0.104	0.0224	26.0821	4.2032	391	2	0	7	400	0.624308	0.610261	0.00312154	0	0.0109254	18.28	14.8	80.9628	<25	0.21	120.405	0.00243038	0.763022	33.0175	0.0248256	nd	nd	0.000214502	nd	nd
2020-04-28	2x5d	60	CeO2 mid	3	42	507	0.648	1.291	0.739	3.133	17.256	1.407	2.138	0.3999	5.2913	0.6856	0.1797	0.82	0.468	0.303	0.144	0.0117	26.8963	6.5573	363	7	1	29	400	0.259308	0.235322	0.00453789	0.00064827	0.0187998	20.28	16.7	82.3471	<25	0.06	212.258	0.0059286	0.481331	24.3357	0.0269374	nd	nd	0.000214502	nd	nd
2020-04-28	2x5d	60	CeO2 mid	3	43	423	0.313	1.304	0.624	3.49	15.612	1.185	2.063	0.3585	4.6716	0.7072	0.1627	0.357	0.454	0.289	0.071	0.0227	53.484	6.311	383	2	0	15	400	1.03	0.986225	0.00515	0	0.038625	16.92	14.8	87.4704	<25	0.12	180.148	0.00240126	1.50955	7.72029	0.0489883	nd	nd	6.43507e-05	nd	nd
2020-04-28	2x5d	60	CeO2 mid	3	44	478	0.356	1.455	0.84	3.771	16.489	1.13	2.126	0.394	5.1913	0.7257	0.2135	0.35	0.46	0.344	0.083	0.0045	35.8747	6.2616	385	0	0	15	400	0.876125	0.84327	0	0	0.0328547	19.12	16.1	84.205	<25	0.1	151.52	0.00345943	1.53658	24.0473	0.0218216	nd	nd	0.000214502	nd	nd
2020-04-28	2x5d	60	CeO2 high	4	53	446	0.34	1.246	0.783	3.328	15.956	1.155	2.098	0.3683	5.0846	0.6293	0.1941	0.35	0.46	0.291	0.09	0.0111	50.065	5.784	359	5	0	36	400	0.866315	0.777518	0.0108289	0	0.0779683	17.84	14	78.4753	<25	0.45	608.088	0.00897345	3.33064	294.652	0.126677	0.354722	0.0581402	9.76128e-05	2.69693	0.000276468
2020-04-28	2x5d	60	CeO2 high	4	54	488	0.454	1.518	0.851	3.672	17.43	1.675	2.137	0.4665	5.105	0.7257	0.2041	0.512	0.475	0.332	0.104	0.0184	48.2959	6.1582	379	4	0	16	400	1.3365	1.26633	0.013365	0	0.05346	19.52	17.3	88.627	<25	0.25	531.74	0.0160481	5.405	360.403	0.0615456	0.0237409	0.0500323	9.76128e-05	2.08091	0.000380129
2020-04-28	2x5d	60	CeO2 high	4	55	461	0.358	1.229	0.717	3.245	16.352	1.23	2.01	0.4274	5.1199	0.6377	0.1773	0.704	0.446	0.285	0.095	0.0124	44.0135	6.727	378	3	2	17	400	0.411703	0.389059	0.00308777	0.00205851	0.0174974	18.44	7.7	41.757	<25	0.29	484.151	0.00413611	0.797872	59.8228	0.0442567	0.0250245	0.0364358	0.000283621	2.3747	9.5825e-05
2020-04-28	2x5d	60	CeO2 high	4	56	433	0.442	1.293	0.749	3.19	18.64	1.472	1.941	0.3804	5.6867	0.699	0.1815	0.527	0.43	0.298	0.105	0.0211	32.4583	7.347	366	2	0	31	400	0.958102	0.876663	0.00479051	0	0.0742529	17.32	14.7	84.873	<25	0.14	698.321	0.00949343	3.02167	86.2842	0.0575102	0.0272242	0.0470207	0.000375338	1.8965	0.000203168
2020-04-23	1d	1	control	1	159	327	0.531	1.032	0.573	2.512	12.866	0.992	1.875	0.3267	4.0656	0.5209	0.137	0.341	0.388	0.233	0.118	0.0119	8.3836	0.1403	359	1	0	40	400	0.693786	0.622673	0.00173447	0	0.0693786	13.08	11.1	84.8624	<25	0.22	0.0022883	0.000257561	0.00104123	0.00246912	0.00058549	0.000407581	n.d.	0.00074973	1.32078	9.5825e-05
2020-04-23	1d	1	control	1	160	315	0.581	1.137	0.652	2.664	13.724	1.293	1.894	0.3077	4.2522	0.5243	0.1561	0.454	0.406	0.25	0.126	0.0121	7.6172	0.1969	361	4	2	33	400	0.507092	0.45765	0.00507092	0.00253546	0.041835	12.6	10.3	81.746	<25	0.28	0.0022883	0.000257561	0.00104123	0.00246912	0.0015183	0.000407581	0.000530639	0.00123473	1.88198	9.5825e-05
2020-04-23	1d	1	control	1	161	307	0.737	1.006	0.651	2.65	13.414	0.906	1.847	0.3146	4.2004	0.5262	0.1541	0.365	0.395	0.235	0.164	0.0047	9.6193	0.6476	360	1	0	39	400	0.591786	0.532607	0.00147947	0	0.0576991	12.28	10.6	86.3192	<25	0.35	0.0022883	0.000257561	0.00104123	0.0082304	0.00154756	0.000407581	3.82392e-05	0.00126892	1.49884	9.5825e-05
2020-04-23	1d	1	control	1	162	301	0.477	1.087	0.651	2.622	14.715	1.021	1.949	0.3218	4.5079	0.5852	0.156	0.33	0.413	0.24	0.102	0.0088	7.9416	0.1422	364	7	0	29	400	0.602033	0.54785	0.0105356	0	0.0436474	12.04	10.2	84.7176	<25	0.14	0.0022883	0.000257561	0.00104123	0.00246912	0.000878824	0.000407581	3.82392e-05	0.000787061	1.34317	9.5825e-05
2020-04-23	1d	1	CeO2 low	2	171	320	0.495	1.076	0.566	2.708	15.307	1.076	1.982	0.3058	4.7634	0.5594	0.1383	0.462	0.423	0.241	0.107	0.0045	11.0153	1.2476	350	4	0	46	400	0.332661	0.291078	0.00332661	0	0.038256	12.8	10.8	84.375	<25	0.53	45.9651	0.0067032	0.253973	0.0165824	0.00127456	nd	nd	0.00141555	nd	nd
2020-04-23	1d	1	CeO2 low	2	172	312	0.585	1.048	0.617	2.657	13.87	1.091	1.53	0.3056	4.1803	0.5369	0.15	0.323	0.324	0.242	0.133	0.0071	9.2499	0	358	4	1	37	400	0.515323	0.461214	0.00515323	0.00128831	0.0476674	12.48	9.3	74.5192	<25	0.35	34.6318	0.00333644	0.559935	0.0751008	0.00718761	nd	nd	0.00201906	nd	nd
2020-04-23	1d	1	CeO2 low	2	173	346	0.617	1.142	0.756	3.21	17.187	1.176	1.864	0.3345	5.2139	0.6251	0.1747	0.424	0.388	0.263	0.13	0.012	11.1113	0.8601	357	2	0	41	400	0.444939	0.397109	0.0022247	0	0.0456063	13.84	10.4	75.1445	<25	0.23	38.6647	0.00420351	0.227926	0.0356398	0.00111374	nd	nd	0.00204267	nd	nd
2020-04-23	1d	1	CeO2 low	2	174	322	0.495	1.062	0.608	2.794	14.084	0.74	1.999	0.3237	4.1975	0.5709	0.143	0.231	0.43	0.242	0.115	0.0157	11.249	0.1554	327	4	0	69	400	0.444348	0.363255	0.00444348	0	0.0766501	12.88	10.1	78.4161	<25	0.31	45.1374	0.00550085	0.355145	0.0181125	0.00134622	nd	nd	0.000886378	nd	nd
2020-04-23	1d	1	CeO2 mid	3	183	339	0.667	1.101	0.64	2.874	13.465	1.388	2.063	0.3307	4.1616	0.5976	0.1665	0.539	0.441	0.253	0.148	0.0125	8.0948	0.1837	375	2	1	22	400	0.65856	0.6174	0.0032928	0.0016464	0.0362208	13.56	11.8	87.0206	<25	0.76	143.139	0.0283449	2.20306	0.0021238	0.000156367	nd	nd	0.00527229	nd	nd
2020-04-23	1d	1	CeO2 mid	3	184	329	0.587	1.17	0.703	3.096	14.835	1.277	2.045	0.3376	4.4836	0.5897	0.1662	0.376	0.44	0.264	0.124	0.0131	8.7574	0.1979	341	1	0	58	400	0.523418	0.446214	0.00130855	0	0.0758956	13.16	9	68.3891	<25	0.65	146.9	0.0333428	1.6709	0.236624	0.00223948	nd	nd	0.00552153	nd	nd
2020-04-23	1d	1	CeO2 mid	3	185	316	0.594	1.091	0.682	2.89	16.38	1.032	1.94	0.2807	4.9545	0.6119	0.163	0.346	0.41	0.244	0.132	0.0059	7.6515	0.1988	350	4	0	45	400	0.760877	0.665767	0.00760877	0	0.0855987	12.64	10.3	81.4873	<25	0.23	144.747	0.0204194	1.70475	0.0982779	0.00649972	nd	nd	0.00339451	nd	nd
2020-04-23	1d	1	CeO2 mid	3	186	330	0.611	1.203	0.62	3.06	13.767	0.907	2.001	0.3214	4.3054	0.5887	0.1459	0.36	0.417	0.281	0.14	0.0105	12.4691	0.1829	307	3	0	90	400	0.30453	0.233726	0.00228397	0	0.0685191	13.2	10.4	78.7879	<25	0.27	152.041	0.0275477	1.50845	0.127462	0.00236598	nd	nd	0.0024144	nd	nd
2020-04-23	1d	1	CeO2 high	4	195	329	0.496	1.112	0.602	3.056	14.154	1.188	1.902	0.2771	4.3665	0.594	0.1476	0.365	0.41	0.25	0.136	0.0067	11.1297	0.773	362	2	0	36	400	0.746233	0.675341	0.00373116	0	0.0671609	13.16	10.7	81.307	<25	0.42	480.661	0.161052	7.67089	0.25656	0.00292103	0.0013586	0.00184613	0.010128	317.428	9.5825e-05
2020-04-23	1d	1	CeO2 high	4	196	315	0.63	1.178	0.681	3.442	16.518	1.245	1.896	0.3116	5.0579	0.575	0.1647	0.415	0.404	0.271	0.116	0.0125	8.696	0.16	371	0	0	29	400	0.636436	0.590295	0	0	0.0461416	12.6	10	79.3651	<25	0.52	475.828	0.154313	8.89191	0.149783	0.00314702	0.0013586	0.00127561	0.0097166	420.948	9.5825e-05
2020-04-23	1d	1	CeO2 high	4	197	342	0.532	1.047	0.641	2.769	14.766	1.078	1.964	0.287	4.6012	0.5907	0.1558	0.405	0.416	0.25	0.125	0.0064	7.898	0.4581	383	5	1	11	400	0.384833	0.368478	0.00481041	0.000962082	0.0105829	13.68	10.944	80	<25	0.07	478.934	0.141538	7.02264	0.527137	0.0228899	0.0013586	0.00145796	0.0137385	261.81	9.5825e-05
2020-04-23	1d	1	CeO2 high	4	198	307	0.628	0.964	0.633	3.009	12.468	0.989	1.986	0.3205	3.8088	0.5901	0.1497	0.342	0.425	0.221	0.139	0.0182	7.6636	0.2117	356	5	0	39	400	0.509217	0.453204	0.00636522	0	0.0496487	12.28	9.824	80	<25	0.2	382.791	0.125999	6.67785	0.0898788	0.00341957	0.00694	0.00279838	0.0208479	344.018	0.000192205
2020-04-29	1d	7	control	1	163	341	0.537	1.116	0.581	2.984	14.962	1.255	1.973	0.3049	4.5105	0.6058	0.138	0.444	0.4253	0.25	0.121	0.0107	27.5402	6.3629	351	2	0	47	400	0.530347	0.465379	0.00265173	0	0.0623157	13.64	11.2	82.1114	<25	0.47	0.00321799	0.000257561	0.00104123	0.0082304	0.00117952	0.0013586	0.000127464	0.000210908	2.13338	9.5825e-05
2020-04-29	1d	7	control	1	164	319	0.472	1.041	0.658	2.932	13.673	1.042	1.893	0.3298	4.1739	0.5794	0.1603	0.337	0.4083	0.233	0.102	0.015	24.4872	6.1166	308	4	0	88	400	0.470973	0.36265	0.00470973	0	0.103614	12.76	10.7	83.8558	<25	0.75	0.00964277	0.000257561	0.00104123	0.0675777	0.000825525	0.000407581	0.000127464	0.000290402	1.83692	9.5825e-05
2020-04-29	1d	7	control	1	165	337	0.786	1.052	0.606	2.613	15.975	1.372	1.991	0.3379	5.002	0.5621	0.1457	0.744	0.4268	0.242	0.194	0.0185	30.5705	5.5246	361	2	0	37	400	0.39644	0.357787	0.0019822	0	0.0366707	13.48	10.7	79.3769	<25	0.2	0.000965396	0.000257561	0.00104123	0.00246912	0.000569776	0.000407581	3.82392e-05	0.00105997	2.07905	9.5825e-05
2020-04-29	1d	7	control	1	166	323	0.573	1.012	0.749	2.839	12.495	1.168	2.04	0.3127	3.7542	0.5731	0.1868	0.35	0.4338	0.232	0.127	0.0058	48.2714	3.3717	356	3	0	41	400	0.429396	0.382162	0.00322047	0	0.0440131	12.92	10.7	82.8173	<25	0.25	0.00321799	0.000257561	0.00104123	0.0082304	0.000231842	0.000407581	0.000127464	9.76128e-05	1.72379	9.5825e-05
2020-04-29	1d	7	CeO2 low	2	175	363	0.73	1.279	0.62	3.393	17.756	1.143	2.11	0.3375	5.636	0.6981	0.1474	0.45	0.4492	0.297	0.162	0.0187	28.0855	8.0827	349	1	0	50	400	0.486855	0.424781	0.00121714	0	0.0608568	14.52	12.5	86.0882	<25	0.3	34.2388	0.000858538	0.0795992	0.0299633	0.00443111	nd	nd	0.00116545	nd	nd
2020-04-29	1d	7	CeO2 low	2	176	372	0.709	1.288	0.812	5.327	19.732	1.084	2.034	0.3342	5.5716	0.9709	0.1982	0.316	0.4328	0.28	0.151	0.0112	51.995	6.7416	365	4	0	31	400	0.51701	0.471772	0.0051701	0	0.0400683	14.88	11.9	79.9731	<25	0.25	32.0271	0.000858538	0.159635	0.0212956	0.00427812	nd	nd	6.43507e-05	nd	nd
2020-04-29	1d	7	CeO2 low	2	177	341	0.649	0.995	0.703	3.122	12.155	1.132	2.047	0.3397	3.7048	0.6399	0.1751	0.512	0.437	0.235	0.137	0.0108	37.0622	6.5909	361	4	0	35	400	0.38608	0.348437	0.0038608	0	0.033782	13.64	11.3	82.8446	<25	0.42	32.9658	0.000858538	0.095706	0.0266852	0.00573004	nd	nd	0.000441345	nd	nd
2020-04-29	1d	7	CeO2 low	2	178	345	0.593	1.138	0.743	2.915	17.005	1.127	1.862	0.3584	5.2987	0.5949	0.2006	0.38	0.4067	0.252	0.13	0.0193	45.5257	6.9062	361	1	0	38	400	0.844364	0.762038	0.00211091	0	0.0802145	13.8	12.1	87.6812	<25	0.3	38.0706	0.000858538	0.190962	0.0469189	0.0054444	nd	nd	6.43507e-05	nd	nd
2020-04-29	1d	7	CeO2 mid	3	187	323	0.625	1	0.601	2.82	13.81	1.13	1.886	0.2823	4.4466	0.5532	0.157	0.403	0.4058	0.232	0.142	0.0082	33.5795	6.4204	329	2	0	69	400	0.648408	0.533315	0.00324204	0	0.11185	12.92	10.1	78.1734	<25	0.58	126.391	0.00649889	0.665599	0.684806	0.00880237	nd	nd	0.000464664	nd	nd
2020-04-29	1d	7	CeO2 mid	3	188	348	0.684	1.085	0.649	3.071	17.997	1.094	1.979	0.3308	5.6316	0.626	0.1536	0.323	0.4308	0.247	0.15	0.0187	32.6398	6.408	370	5	1	24	400	1.277	1.18122	0.0159625	0.0031925	0.07662	13.92	12.3	88.3621	<25	0.17	160.875	0.0444778	2.77452	0.323068	0.0110167	nd	nd	0.000474809	nd	nd
2020-04-29	1d	7	CeO2 mid	3	189	363	0.744	1.111	0.821	3.205	16.654	1	1.914	0.3017	5.0829	0.6571	0.1993	0.286	0.4073	0.252	0.168	0.0055	45.4467	7.1714	344	3	0	53	400	0.573016	0.492794	0.00429762	0	0.0759246	14.52	10.9	75.0689	<25	0.3	155.978	0.00356625	0.455885	0.742087	0.0114257	nd	nd	0.000820298	nd	nd
2020-04-29	1d	7	CeO2 mid	3	190	327	0.648	1.019	0.669	2.599	14.197	1.097	1.901	0.3294	4.3756	0.5392	0.1659	0.568	0.4077	0.238	0.13	0.0225	41.718	6.2988	306	29	0	56	400	0.671251	0.513507	0.0486657	0	0.0939751	13.08	10.7	81.8043	<25	0.34	145.816	0.0691623	2.19811	2.62368	0.0131176	nd	nd	0.000214502	nd	nd
2020-04-29	1d	7	CeO2 high	4	199	360	0.653	1.184	0.754	3.317	15.134	0.994	1.939	0.3208	4.6309	0.6396	0.1954	0.318	0.41611	0.272	0.144	0.0035	49.7773	6.5243	319	21	0	48	400	0.951448	0.75878	0.049951	0	0.114174	14.4	12.1	84.0278	<25	0.39	418.696	0.211427	9.99319	0.0448492	0.0178061	0.00300293	0.00710303	0.00028845	2.67466	9.5825e-05
2020-04-29	1d	7	CeO2 high	4	200	321	0.551	1.064	0.647	2.807	15.644	1.034	1.923	0.3183	4.8344	0.646	0.1564	0.307	0.4177	0.242	0.118	0.0157	17.7138	5.8867	388	6	0	4	400	0.840487	0.815272	0.0126073	0	0.00840487	12.84	11	85.6698	<25	0.12	386.048	0.226224	7.6953	1.5131	0.0150921	0.00688107	0.00716544	0.00135002	3.01101	9.5825e-05
2020-04-29	1d	7	CeO2 high	4	201	352	0.734	1.07	0.677	2.769	16.331	1.291	1.98	0.3413	4.8595	0.6242	0.1586	0.58	0.4271	0.25	0.162	0.0157	21.9048	6.2618	326	4	0	57	400	1.1845	0.965368	0.011845	0	0.168791	14.08	11.9	84.517	<25	0.6	375.027	0.377299	14.8637	3.87414	0.0135483	0.00369282	0.00783449	0.0013362	2.71006	0.000232665
2020-04-29	1d	7	CeO2 high	4	202	319	0.388	1.022	0.647	2.848	13.878	0.891	1.906	0.3074	4.3351	0.599	0.1647	0.269	0.4101	0.23	0.087	0.0162	26.1194	6.13	351	0	0	39	400	1.1325	0.993769	0	0	0.110419	12.76	10.9	85.4232	<25	0.55	435.725	0.24853	12.843	3.83954	0.0142189	0.00584007	0.00683463	0.00111019	3.17962	9.5825e-05
2020-05-06	1d	14	control	1	167	352	0.516	1.003	0.718	3.061	16.534	1.164	2.01	0.2929	5.1526	0.6529	0.1789	0.383	0.4343	0.264	0.119	0.0066	23.2384	7.0251	351	4	2	43	400	0.43098	0.378185	0.00430979	0.0021549	0.0463303	14.08	11.5	81.6761	<25	0.37	0.000965396	0.000257561	0.00104123	0.00246912	0.00159878	0.000407581	0.00195529	0.000563288	1.88378	9.5825e-05
2020-05-06	1d	14	control	1	168	385	0.599	1.214	0.874	3.308	19.464	1.406	1.964	0.3445	6.2075	0.6852	0.198	0.504	0.4248	0.308	0.142	0.0133	50.625	8.1752	390	1	0	8	400	0.675489	0.658602	0.00168872	0	0.0135098	15.4	12.7	82.4675	<25	0.2	0.000965396	0.000257561	0.00104123	0.00246912	0.00151217	0.000407581	0.00117961	9.76128e-05	1.7051	9.5825e-05
2020-05-06	1d	14	control	1	169	395	0.909	1.25	0.754	3.342	17.729	0.745	2.08	0.3413	5.6561	0.6852	0.1779	0.289	0.4469	0.332	0.185	0.0121	50.5066	6.665	376	2	0	22	400	0.710201	0.667589	0.003551	0	0.0390611	15.8	13.7	86.7089	<25	0.16	0.000965396	0.000257561	0.00104123	0.00246912	0.00141346	0.000407581	0.000960096	0.000214502	1.75569	9.5825e-05
2020-05-06	1d	14	control	1	170	380	0.573	1.137	0.711	3.122	16.754	1.068	2.051	0.3772	5.0306	0.6841	0.1739	0.32	0.4383	0.292	0.128	0.0107	34.2006	6.8521	368	0	0	32	400	0.65089	0.598819	0	0	0.0520712	15.2	12.3	80.9211	<25	0.19	0.0153447	0.000257561	0.00104123	0.00246912	0.00079259	0.0013586	0.00129543	0.000412255	1.61759	9.5825e-05
2020-05-06	1d	14	CeO2 low	2	179	366	0.65	1.154	0.671	3.225	19.205	1.001	1.968	0.2861	6.0505	0.6738	0.156	0.338	0.4202	0.303	0.153	0.013	26.486	6.5472	378	0	0	22	400	0.587573	0.555256	0	0	0.0323165	14.64	12.1	82.6503	<25	0.07	40.0716	0.000257561	0.115123	0.0684879	0.00657911	nd	nd	0.000483728	nd	nd
2020-05-06	1d	14	CeO2 low	2	180	354	0.534	1.135	0.679	2.918	15.595	1.144	1.974	0.3121	4.8146	0.6041	0.158	0.331	0.4269	0.285	0.111	0.0175	20.0983	6.0485	372	5	0	23	400	0.525636	0.488842	0.00657046	0	0.0302241	14.16	11.7	82.6271	<25	0.17	31.4864	0.000257561	0.115266	0.0517309	0.00575224	nd	nd	0.000433534	nd	nd
2020-05-06	1d	14	CeO2 low	2	181	397	0.799	1.099	0.846	3.069	17.675	1.242	2.066	0.3671	5.6435	0.5817	0.1978	0.441	0.4474	0.292	0.171	0.0129	48.5008	5.7676	355	3	0	42	400	0.262616	0.233072	0.00196962	0	0.0275747	15.88	8.6	54.1562	<25	0.35	29.5386	0.000858538	0.0408502	0.0182738	0.007121	nd	nd	6.43507e-05	nd	nd
2020-05-06	1d	14	CeO2 low	2	182	362	0.613	1.144	0.665	3.259	16.094	1.37	1.927	0.3288	4.9605	0.6708	0.1581	0.508	0.4157	0.286	0.133	0.0078	26.4479	6.6732	316	4	1	79	400	0.240683	0.19014	0.00240683	0.000601707	0.0475349	14.48	8.6	59.3923	<25	0.47	28.742	0.000858538	0.0369403	0.0805331	0.00692988	nd	nd	0.000214502	nd	nd
2020-05-06	1d	14	CeO2 mid	3	191	384	0.657	1.262	0.69	3.562	17.116	0.946	1.95	0.3163	5.1986	0.8823	0.1752	0.342	0.4094	0.315	0.149	0.0137	41.7406	8.4556	353	4	1	42	400	0.63654	0.561746	0.0063654	0.00159135	0.0668366	15.36	12	78.125	<25	0.25	139.612	0.00193994	0.54091	0.82892	0.0140133	nd	nd	0.000214502	nd	nd
2020-05-06	1d	14	CeO2 mid	3	192	322	0.532	1.122	0.613	3.138	13.682	0.966	1.949	0.2812	4.2875	0.6348	0.1468	0.435	0.4181	0.255	0.106	0.0121	16.0476	4.711	363	3	0	34	400	0.469361	0.425945	0.00352021	0	0.0398957	12.88	11.2	86.9565	<25	0.17	153.244	0.00176903	0.249839	0.349424	0.0173451	nd	nd	6.43507e-05	nd	nd
2020-05-06	1d	14	CeO2 mid	3	193	392	0.71	1.169	0.813	3.206	17.314	1.244	1.997	0.3225	5.3394	0.6959	0.1948	0.458	0.4262	0.261	0.154	0.0053	28.1683	6.9773	360	1	0	39	400	0.590303	0.531273	0.00147576	0	0.0575545	15.68	13.1	83.5459	<25	0.32	177.378	0.00280091	0.605823	0.0050108	0.014958	nd	nd	0.000550478	nd	nd
2020-05-06	1d	14	CeO2 mid	3	194	365	0.469	1.175	0.643	2.966	15.238	1.172	2.07	0.336	4.7089	0.6429	0.1558	0.425	0.4253	0.261	0.105	0.0096	50.5127	5.7251	323	22	1	53	400	0.800268	0.646216	0.0440147	0.00200067	0.106035	14.6	10.8	73.9726	<25	0.46	129.949	0.00437488	0.685613	1.39491	0.018404	nd	nd	6.43507e-05	nd	nd
2020-05-06	1d	14	CeO2 high	4	203	370	0.537	1.086	0.694	3.087	14.785	0.808	1.982	0.3417	4.5551	0.5847	0.1646	0.316	0.4272	0.248	0.113	0.0207	27.8414	6.662	187	98	0	89	400	1.4495	0.677641	0.355127	0	0.322514	14.8	12.5	84.4595	<25	0.43	396.679	0.141475	7.1126	7.25388	0.0331534	0.0112248	0.0193171	0.000626613	1.91392	9.5825e-05
2020-05-06	1d	14	CeO2 high	4	204	339	0.491	1.101	0.746	2.981	15.13	1.122	1.919	0.3267	4.7317	0.6074	0.1863	0.376	0.4112	0.245	0.105	0.0168	26.8389	5.7719	109	173	0	90	400	1.1055	0.301249	0.478129	0	0.248737	13.56	10.6	78.1711	<25	0.49	375.331	0.0750625	5.00281	24.6415	0.0331605	0.00489311	0.0163268	0.00069658	2.04309	9.5825e-05
2020-05-06	1d	14	CeO2 high	4	205	380	0.635	1.28	0.864	4.293	16.69	1.182	1.969	0.3988	5.0853	0.7352	0.2061	0.378	0.4259	0.296	0.14	0.0185	55.2155	8.5741	173	62	1	126	400	1.097	0.474452	0.170035	0.0027425	0.345555	15.2	12.4	81.5789	<25	0.68	345.763	0.192342	8.80493	7.17972	0.0310582	0.0203733	0.0147281	0.000681469	1.85717	9.5825e-05
2020-05-06	1d	14	CeO2 high	4	206	352	0.773	1.167	0.92	3.052	13.526	0.963	1.989	0.3551	4.2055	0.5901	0.2186	0.302	0.4246	0.264	0.166	0.0263	41.9176	3.5361	195	97	0	70	400	1.7545	0.855319	0.425466	0	0.307038	14.08	11.2	79.5455	<25	0.45	394.417	0.105778	9.30652	6.18306	0.0349476	0.00818653	0.0144409	0.000321175	2.19922	9.5825e-05

## Sheet: 2-Test-Data-Annotations
colum	description of colom
date	autopsy date
exposure	duration of exposure : 2 x 5 days or 1 day (6 h/day )
day-nr	number of days between the last exposure day and the autopsyday . 1 day is actually 18 hours
group	exposure dose: control, low, mid, high CeO2
group_nr	group number: 1 = control, 2 = low, 3 = mid, 4 = high
animal_id	unique animal number
body_weight	body weight in gram at autopsy.
thymus_ww	thymus (wet weight (gram) at autopsy)
heart_ww	heart (wet weight (gram) at autopsy)
spleen_ww	spleen (wet weight (gram) at autopsy)
kidney_ww	kidney (wet weight (gram) at autopsy)
liver_ww	liver (wet weight (gram) at autopsy)
pancreas_ww	pancreas (wet weight (gram) at autopsy)
brain_ww	brain (wet weight (gram) at autopsy)
lung_dw	lung (dry organweight (gram) after freezedrying)
liver_dw	liver (dry organweight (gram) after freezedrying)
kidney_dw	kidney (dry organweight (gram) after freezedrying)
spleen_dw	spleen (dry organweight (gram) after freezedrying)
pancreas_dw	pancreas (dry organweight (gram) after freezedrying)
brain_dw	brain (dry organweight (gram) after freezedrying)
hart_dw	heart (dry organweight (gram) after freezedrying)
thymus_dw	thymus (dry organweight (gram) after freezedrying)
lymphnode_ww	wet weight of lymph nodes determined before ICP-MS sampling
urine_ml	collected volume of urine (ml) during placement in metabolism cage
faeces_dw	dry weight of faeces (gram), collected during placement in metabolism cage
Mac_count	number of macrophages counted in Broncho Alveolair Lavage Fluid (BALF) differential cell count
PMN_count	number of neutrofilic granulocytes counted in BALF differential cell count
Eos_count	number of eosinofile granulocytes in BALF differential cell count
Lymf_count	number of lymphocytes counted in BALF differential cell count
CC	total number of cells counted in BALF differential cell count
celconc	Total number of cells in the collected BALF (1 x lavage of the lung, recalculated to number of cells * 106 /liter)
macrof_nr	number of macrophages in de BALF, recalculated to number of cells * 106 /liter!)
neutro_nr	numberof neutrofilic granulocytes in BALF ,recalculated to number of cells * 106 /liter!)
Eos_nr	number of eosinophilic granulocytes in BALF , recalculated to number of cells * 106 /liter!)
Lymfo_nr	number of lymphocytes in BALF , recalculated to number of cells * 106 /liter!)
BALF_volume	flush volume in ml
BALF_recov	recovery flush volume in ml
Perc_recov	percentage of BALF recovery (= (BALF-recov/BAL_volume)*100 )
LDH_in_BALF_raw	LDH in balf (raw data) units/liter
Protein_in_BALF	total protein concentration in balf ( gram/liter)
lavlung_tissue_conc	cerium concentration in lavage lung tissue in microgram /gram
BALF_fluid_conc	cerium concetration in BALF fluid in microgram /gram
BALF_cel_conc	cerium concentration in BALF cells in microgram /gram (0.1 g used for measurement suspended in 1 ml saline The mass of 1 millilitre of normal saline is 1.0046 gram at 22 °C)
Lymph-node_conc	cerium concentration in mediastinal lymph nodes in microgram /gram
liver_conc	cerium concentration in liver in microgram /gram
spleen_conc	cerium spleen concentration in microgram /gram
kidney_conc	cerium concentration in kidney in microgram /gram
Urine_conc	cerium concentration in urine in microgram /gram
Faeces_conc	cerium concentration in faeces in microgram /gram
Blood_conc	cerium concentration in blood in microgram /gram
