# Supplementary material for: Biodistribution of cerium dioxide and titanium dioxide nanomaterials in rats after single and repeated inhalation exposures
Source: Part Fibre Toxicol. 2024 Aug 14;21:33. doi: 10.1186/s12989-024-00588-4 (PMC11323389; doi:10.1186/s12989-024-00588-4)
Supplement: Supplementary file 11 — Supplementary Material 11 [file 12989_2024_588_MOESM11_ESM.xlsx]

## Sheet: 2-Test-Data
date	exposure	dagnr	group	group_nr	animal_id	body_weight	thymus_ww	hart_ww	spleen_ww	kidney_ww	liver_ww	pancreas_ww	brain_ww	lung_dw	liver_dw	kidney_dw	spleen_dw	pancreas_dw	brain_dw	hart_dw	thymus_dw	urine_ml	feaces_dw	Mac_count	PMN_count	Eos_count	Lymf_count	CC	celconc	macrof_nr	neutro_nr	Eos_nr	Lymfo_nr	BALF_volume	BALF_recov	Perc_recov	lung_tissue_conc	BALF_fluid_conc	BALF_cel_conc	Lymph-node_conc	liver_conc	spleen_conc	kidney_conc	Urine_conc	Faeces_conc	Blood_conc	LDH_in_BALF_data	Protein_in_BALF
2020-01-21	pilot	pilot	control	1A	1	295	0.418	1.141	0.536	2.736	13.031	0.903	2.008	0.3152	4.0193	nd	nd	nd	nd	nd	nd	nd	nd	376	4	0	14	400	0.443879	0.417247	0.00443879	0	0.0155358	11.8	10.5	88.9831	0.27	0.01	0.01	nd	0.0712582	nd	nd	nd	nd	nd	<25	0.19
2020-01-21	pilot	pilot	control	1A	2	344	0.578	1.308	0.805	3.289	15.453	1.112	1.867	0.2835	4.8698	nd	nd	nd	nd	nd	nd	nd	nd	305	5	1	83	400	0.523967	0.399525	0.00654959	0.00130992	0.108723	13.76	11.7	85.0291	0.23	0.01	0.01	nd	0.0522775	nd	nd	nd	nd	nd	<25	0.15
2020-01-21	pilot	pilot	TiO2	2A	3	306	0.729	1.014	0.633	2.863	14.579	1081	1.852	0.2902	4.6586	nd	nd	nd	nd	nd	nd	nd	nd	345	10	0	42	400	0.363511	0.313529	0.00908779	0	0.0381687	12.24	11.4	93.1373	339	0.05	1.8	nd	0.0540913	nd	nd	nd	nd	nd	<25	0.37
2020-01-21	pilot	pilot	TiO2	2A	4	335	0.611	1.192	0.607	3.069	13.781	1.322	1.925	0.3812	4.5223	nd	nd	nd	nd	nd	nd	nd	nd	354	5	0	39	400	0.437098	0.386832	0.00546372	0	0.042617	13.4	12.1	90.2985	274	0.05	4	nd	0.0521934	nd	nd	nd	nd	nd	34	0.37
2020-03-13	2x5d	1	control	1	59	301	0.369	0.906	0.609	2.526	13.528	0.847	1.907	0.3447	4.221	0.5074	0.1486	0.267	0.412	0.214	0.122	15.3347	0.9686	367	7	0	26	400	0.380202	0.348836	0.00665354	0	0.0247132	12.04	9.7	80.5648	0.253048	0.01	0.05	0.5	0.0584225	0.0962151	0.169045	0.0880462	57.59	0.0311966	<25	0.3
2020-03-13	2x5d	1	control	1	60	312	0.528	0.887	0.606	2.335	11.945	0.963	1.797	0.3094	3.6639	0.4653	0.15	0.355	0.385	0.207	0.148	10.3822	0.9374	338	5	0	56	400	0.542009	0.457997	0.00677511	0	0.0758812	12.48	10.9	87.3397	0.290567	0.01	0.05	0.5	0.0531228	0.384995	0.163722	0.196553	57.5164	0.0402386	<25	0.43
2020-03-13	2x5d	1	control	1	61	306	0.408	1.11	0.577	2.552	13.914	0.752	1.82	0.3251	4.3067	0.5293	0.1365	0.242	0.387	0.26	0.095	8.5655	0.2116	346	3	0	51	400	0.766468	0.662995	0.00574851	0	0.0977247	12.24	10.5	85.7843	0.197535	0.01	0.05	0.5	0.0593799	0.143202	0.154938	0.370677	70.8057	0.0411781	<25	0.3
2020-03-13	2x5d	1	control	1	62	318	0.575	1.297	0.607	2.602	13.167	1.062	1.969	0.3073	4.0819	0.5187	0.1499	0.333	0.423	0.299	0.138	10.7918	1.6248	384	1	4	11	400	0.573359	0.550425	0.0014334	0.00573359	0.0157674	12.72	10.7	84.1195	0.273897	0.01	0.05	0.5	0.0497848	0.102541	0.209307	0.18218	54.3535	0.0312038	<25	0.3
2020-03-13	2x5d	1	TiO2 low	2	71	312	0.387	1.111	0.637	2.986	12.713	0.944	2.058	0.316	3.8541	0.6158	0.1574	0.288	0.445	0.257	0.081	11.9659	1.862	375	0	0	25	400	0.550858	0.516429	0	0	0.0344286	12.48	10.4	83.3333	70.443	0.01	0.05	0.5	0.102286	nd	nd	nd	nd	0.0270085	<25	0.47
2020-03-13	2x5d	1	TiO2 low	2	72	337	0.589	1.064	0.629	2.748	13.615	0.821	1.922	0.3308	4.336	0.5795	0.158	0.328	0.413	0.252	0.164	8.9667	1.6771	320	4	0	75	400	0.515135	0.412108	0.00515135	0	0.0965877	13.48	11.6	86.0534	69.9787	0.01	0.264063	1.17321	0.105349	nd	nd	nd	nd	0.0345546	<25	0.24
2020-03-13	2x5d	1	TiO2 low	2	73	323	0.578	1.025	0.751	3.566	13.381	0.802	1.96	0.3161	4.1718	0.6352	0.1842	0.308	0.416	0.235	0.172	29.0328	2.3034	367	1	0	32	400	0.459872	0.421932	0.00114968	0	0.0367897	12.92	11.3	87.4613	72.8393	0.01	0.05	1.05783	0.0969454	nd	nd	nd	nd	0.028825	<25	0.23
2020-03-13	2x5d	1	TiO2 low	2	74	307	0.551	0.929	0.632	2.437	13.046	0.675	1.738	0.2904	4.0554	0.5256	0.1603	0.24	0.37	0.219	0.139	8.7197	1.1061	366	1	0	33	400	0.743899	0.680667	0.00185975	0	0.0613716	12.28	10.3	83.8762	63.9381	0.01	0.309566	0.5	0.11453	nd	nd	nd	nd	0.0278102	<25	0.36
2020-03-13	2x5d	1	TiO2 mid	3	83	321	0.568	1.167	0.608	2.892	15.711	0.822	1.962	0.3866	4.8372	0.5869	0.1493	0.272	0.428	0.276	0.124	7.7682	1.6799	341	2	0	56	400	0.646898	0.551481	0.00323449	0	0.0905657	12.84	9.9	77.1028	214.358	0.0284328	0.05	1.35791	0.10208	nd	nd	nd	nd	0.0328927	<25	0.83
2020-03-13	2x5d	1	TiO2 mid	3	84	339	0.539	1.139	0.587	2.91	15.561	0.506	1.986	0.3835	4.865	0.6147	0.1442	0.358	0.424	0.262	0.116	8.5848	2.4849	337	3	0	60	400	0.601081	0.506411	0.00450811	0	0.0901621	13.56	11.9	87.7581	219.455	0.021952	0.796399	0.5	0.0871611	nd	nd	nd	nd	0.0319712	<25	0.54
2020-03-13	2x5d	1	TiO2 mid	3	85	286	0.426	0.957	0.581	2.54	11.916	0.728	1.741	0.281	3.6434	0.4939	0.1388	0.227	0.37	0.218	0.103	9.4588	1.2477	343	18	2	37	400	0.524276	0.449566	0.0235924	0.00262138	0.0484955	11.44	9.3	81.2937	289.784	0.0218781	0.726469	0.5	0.332795	nd	nd	nd	nd	0.0292287	<25	0.3
2020-03-13	2x5d	1	TiO2 mid	3	86	329	0.57	1.088	0.742	2.665	16.137	0.913	1.92	0.3223	4.9954	0.5732	0.1849	0.3	0.406	0.247	0.165	8.6709	2.5207	351	1	1	47	400	0.442196	0.388027	0.00110549	0.00110549	0.051958	13.16	11.5	87.386	232.256	0.01	0.437856	0.5	0.0985473	nd	nd	nd	nd	0.0312402	<25	0.63
2020-03-13	2x5d	1	TiO2 high	4	95	313	0.612	1.082	0.696	2.862	13.43	0.997	1.881	0.3442	4.1852	0.5702	0.1683	0.306	0.399	0.254	0.134	10.5599	1.8075	346	24	0	30	400	0.611843	0.529244	0.0367106	0	0.0458883	12.52	10.1	80.6709	802.571	0.0569043	3.2834	3.3169	0.108494	0.734806	0.139996	0.272789	62.8263	0.0264647	<25	0.13
2020-03-13	2x5d	1	TiO2 high	4	96	328	0.602	1.08	0.57	3.022	14.572	0.791	2.029	0.3671	4.504	0.6122	0.1426	0.255	0.433	0.256	0.125	9.3126	1.4496	278	38	7	75	400	1.286	0.89377	0.12217	0.022505	0.241125	13.12	10.3	78.5061	599.844	0.0228066	3.78062	1.50181	0.0448473	1.13719	0.127234	0.175232	69.8455	0.0298816	<25	0.64
2020-03-13	2x5d	1	TiO2 high	4	97	316	0.49	1.081	0.514	2.689	13.43	0.731	2.013	0.3309	4.0447	0.5824	0.1245	0.297	0.428	0.248	0.144	7.9143	1.9926	336	19	0	45	400	0.553038	0.464552	0.0262693	0	0.0622168	12.64	11	87.0253	737.931	0.0206976	2.03993	0.5	0.0531395	0.482585	0.124242	0.180718	68.1164	0.0296751	<25	0.25
2020-03-13	2x5d	1	TiO2 high	4	98	324	0.662	1.177	0.613	2.492	12.728	1.056	2.01	0.3751	3.9718	0.5223	0.1553	0.35	0.427	0.269	0.157	11.2354	2.1077	344	18	1	34	400	0.637721	0.54844	0.0286974	0.0015943	0.0542062	12.96	11	84.8765	559.608	0.0398698	1.44939	no sampple	0.0480503	0.138186	0.135518	0.17475	59.6598	0.0299801	<25	0.24
2020-04-10	2x5d	30	control	1	63	375	0.585	1.196	0.768	2.656	13.424	1.636	1.96	0.3177	4.1393	0.5835	0.1909	0.784	0.426	0.265	0.13	30.8256	6.0801	389	3	1	7	400	0.877668	0.853532	0.00658251	0.00219417	0.0153592	15	12.6	84	0.388459	0.01	0.05	0.5	0.092383	0.283447	0.122098	0.0992935	57.1293	0.0308292	<25	0.06
2020-04-10	2x5d	30	control	1	64	376	0.508	1.102	0.717	3.031	11.034	0.958	2.137	0.3877	3.4144	0.6252	0.1731	0.294	0.469	0.256	0.116	49.7381	5.5608	389	2	0	9	400	0.78204	0.760534	0.0039102	0	0.0175959	15.04	12.6	83.7766	0.227561	0.01	0.05	0.5	0.0767632	1.43818	0.141411	0.0270005	54.0847	0.0265888	<25	0.08
2020-04-10	2x5d	30	control	1	65	388	0.558	1.173	0.811	3.289	13.781	1.333	2.045	0.3252	4.2409	0.6397	0.1913	0.443	0.445	0.269	0.135	32.7853	6.6144	365	5	0	29	400	0.519712	0.474237	0.0064964	0	0.0376791	15.52	13.2	85.0515	0.296075	0.0203482	0.05	0.5	0.0395379	0.0782222	0.129916	0.07936	56.0468	0.015	<25	0.15
2020-04-10	2x5d	30	control	1	66	333	0.497	1.129	0.625	2.586	10.541	1.423	1.869	0.3133	3.1493	0.6092	0.1526	0.576	0.409	0.269	0.11	33.2707	5.1424	388	4	0	8	400	0.643502	0.624197	0.00643502	0	0.01287	13.32	11.8	88.5886	0.272941	0.0200556	0.05	0.5	0.0540323	0.121192	0.11877	0.0558079	56.2065	0.015	<25	0.08
2020-04-10	2x5d	30	TiO2 low	2	75	379	0.628	1.177	0.879	3.123	11.916	1.029	2.062	0.3565	3.3789	0.6434	0.208	0.354	0.449	0.273	0.131	41.5814	4.3431	340	4	2	54	400	0.578298	0.491553	0.00578298	0.00289149	0.0780702	15.16	12.4	81.7942	29.3602	0.01	0.142328	0.5	0.106183	nd	nd	nd	nd	0.015	<25	0.27
2020-04-10	2x5d	30	TiO2 low	2	76	336	0.554	1.027	0.709	2.834	10.472	1.099	1.903	0.3154	3.117	0.5486	0.1695	0.301	0.411	0.236	0.124	32.8388	4.4124	360	3	0	37	400	0.562828	0.506546	0.00422121	0	0.0520616	13.44	10.8	80.3571	30.3782	0.01	0.118361	1.72738	0.109272	nd	nd	nd	nd	0.015	<25	0.26
2020-04-10	2x5d	30	TiO2 low	2	77	380	0.462	1.317	0.606	3.017	12.972	1.349	2.08	0.354	3.7268	0.6196	0.1441	0.372	0.451	0.298	0.099	34.2895	5.6926	371	3	1	25	400	0.814145	0.755119	0.00610609	0.00203536	0.0508841	15.2	13.3	87.5	30.8978	0.01	0.156733	0.5	0.123869	nd	nd	nd	nd	0.015	<25	0.36
2020-04-10	2x5d	30	TiO2 low	2	78	375	0.438	1.169	0.761	3.008	11.453	1.279	1.823	0.2948	3.5629	0.5811	0.1829	0.54	0.385	0.277	0.097	27.2446	2.9974	369	2	1	28	400	0.541906	0.499908	0.00270953	0.00135476	0.0379334	15	12.5	83.3333	31.6472	0.0246327	0.05	2.46216	0.0925162	nd	nd	nd	nd	0.015	<25	0.27
2020-04-10	2x5d	30	TiO2 mid	3	87	400	0.601	1.135	0.99	2.981	15.837	1.228	1.844	0.3262	5.0739	0.588	0.2198	0.497	0.4	0.261	0.149	36.792	6.011	370	1	2	26	400	0.624466	0.577631	0.00156116	0.00312233	0.0405903	16	13	81.25	116.98	0.01	0.176752	1.01343	0.0887826	nd	nd	nd	nd	0.015	<25	0.18
2020-04-10	2x5d	30	TiO2 mid	3	88	418	0.528	1.262	0.792	3.604	13.55	1.316	2.105	0.3645	4.3304	0.6494	0.1833	0.421	0.465	0.293	0.116	28.3774	3.8996	357	11	0	32	400	0.460786	0.411252	0.0126716	0	0.0368629	16.72	13.8	82.5359	131.306	0.01	0.208343	1.09968	0.0567836	nd	nd	nd	nd	0.015	<25	0.23
2020-04-10	2x5d	30	TiO2 mid	3	89	414	0.57	1.344	0.884	3.424	15.608	1.875	2.045	0.3522	4.8279	0.6752	0.2042	0.723	0.447	0.306	0.123	27.0349	4.822	380	2	0	17	400	0.655402	0.622632	0.00327701	0	0.0278546	16.56	14	84.5411	95.4774	0.01	0.987971	1.14479	0.0643386	nd	nd	nd	nd	0.015	<25	0.07
2020-04-10	2x5d	30	TiO2 mid	3	90	387	0.57	1.17	0.673	3.37	14.611	1.089	1.98	0.3288	4.518	0.6722	0.1605	0.333	0.427	0.273	0.13	37.9988	2.8714	349	6	0	43	400	0.624089	0.544517	0.00936133	0	0.0670895	15.48	12.6	81.3953	125.111	0.0225555	0.504231	1.2506	0.0700295	nd	nd	nd	nd	0.015	<25	0.19
2020-04-10	2x5d	30	TiO2 high	4	99	384	0.483	1.16	0.723	3.262	12.847	1.066	2.006	0.2997	3.9244	0.6494	0.1763	0.489	0.439	0.276	0.103	19.9359	4.8493	362	2	1	35	400	0.365398	0.330685	0.00182699	0.000913495	0.0319723	15.36	12.3	80.0781	311.541	0.01	1.37139	3.83806	0.0491708	0.197669	0.125483	0.0930155	56.2054	0.015	<25	0.3
2020-04-10	2x5d	30	TiO2 high	4	100	399	0.38	1.138	0.877	5.169	14.404	0.987	2.02	0.3537	4.4194	0.8932	0.2159	0.27	0.437	0.262	0.088	52.7714	6.4997	352	0	0	48	400	0.653621	0.575186	0	0	0.0784345	15.96	13.3	83.3333	345.129	0.01	1.16609	11.8697	0.0531474	0.165935	0.131753	0.0270535	54.1269	0.015	<25	0.46
2020-04-10	2x5d	30	TiO2 high	4	101	365	0.459	1.173	0.712	3.478	12.636	1.442	2.002	0.3407	3.7218	0.6692	0.1724	0.413	0.443	0.269	0.101	39.2073	3.5367	365	1	1	33	400	0.993708	0.906759	0.00248427	0.00248427	0.0819809	14.6	12.2	83.5616	393.385	0.0197111	2.87379	1.41386	0.0667661	0.289094	0.12419	0.0463678	57.3359	0.030287	<25	0.25
2020-04-10	2x5d	30	TiO2 high	4	102	383	0.417	2.065	0.83	3.318	12.207	1.061	2.065	0.4649	3.6159	0.6555	0.2019	0.422	0.445	0.463	0.091	29.0574	4.1856	220	6	123	51	400	0.929393	0.511166	0.0139409	0.285788	0.118498	15.32	11.2	73.107	266.078	0.0211056	0.670328	3.20039	0.0557273	0.184519	0.117331	0.0448084	58.0097	0.015	<25	0.51
2020-05-11	2x5d	60	control	1	67	440	0.459	1.393	0.8	3.913	16.895	1.209	2.148	0.396	5.1054	0.8154	0.1982	0.452	0.467	0.327	0.106	19.8085	3.6429	385	2	0	13	400	0.884316	0.851154	0.00442158	0	0.0287403	17.6	14.1	80.1136	2.4511	0.015	0.05	0.5	0.064833	0.151231	0.0970249	0.162092	124.218	0.015	<25	0.19
2020-05-11	2x5d	60	control	1	68	437	0.485	1.502	0.665	3.713	14.579	1.551	2.182	0.413	3.9853	0.8116	0.159	0.443	0.483	0.303	0.104	32.745	3.1942	387	2	0	11	400	0.749558	0.725197	0.00374779	0	0.0206128	17.48	14.4	82.3799	2.50466	0.015	0.05	0.5	0.075656	0.101079	0.0928439	0.042532	125.225	0.015	<25	0.08
2020-05-11	2x5d	60	control	1	69	431	0.526	1.189	0.629	3.218	12.39	1.186	2.057	0.3801	3.8113	0.6758	0.1532	0.729	0.447	0.279	0.118	19.7184	4.1638	394	0	0	6	400	0.476385	0.469239	0	0	0.00714578	17.24	12.3	71.3457	2.9501	0.015	0.05	0.5	0.0530378	0.127149	0.086604	0.0341738	119.085	0.015	<25	0.06
2020-05-11	2x5d	60	control	1	70	464	0.564	1.38	0.781	3.127	12.7	1.267	2.077	0.377	3.9529	0.6016	0.1871	0.384	0.458	0.318	0.125	30.2095	2.9486	391	3	0	6	400	0.943182	0.92196	0.00707386	0	0.0141477	18.56	15.4	82.9741	1.71606	0.015	0.05	0.5	0.0780194	0.177265	0.0720553	0.0328769	125.913	0.015	<25	0.05
2020-05-11	2x5d	60	TiO2 low	2	79	503	0.4	1.697	0.893	3.777	14.932	1.412	2.12	0.4097	4.4013	0.7929	0.2198	0.602	0.456	0.358	0.102	28.5778	4.7448	397	0	0	3	400	0.466343	0.462845	0	0	0.00349757	20.12	12.5	62.1272	12.4126	0.015	0.124047	5.61075	0.0588915	nd	nd	0.0460365	nd	0.015	<25	0.14
2020-05-11	2x5d	60	TiO2 low	2	80	499	0.563	1.279	0.682	2.988	14.508	1.786	1.951	0.4246	4.4681	0.6919	0.1635	0.773	0.419	0.308	0.248	27.7754	2.569	386	9	0	5	400	0.460208	0.444101	0.0103547	0	0.0057526	19.96	16.1	80.6613	10.0772	0.015	0.115794	0.5	0.0551909	nd	nd	0.0353482	nd	0.015	<25	0.04
2020-05-11	2x5d	60	TiO2 low	2	81	444	0.506	1.213	0.781	4.147	14.332	1.241	2.222	0.3863	4.271	0.8293	0.1959	0.371	0.486	0.291	0.113	27.7307	4.1979	377	0	0	21	400	0.587833	0.554033	0	0	0.0308612	17.76	13.3	74.8874	10.3437	0.015	0.05	0.5	0.0598167	nd	nd	0.0786925	nd	0.015	<25	0.18
2020-05-11	2x5d	60	TiO2 low	2	82	467	0.427	1.483	0.717	4.049	13.217	1.249	2.101	0.3875	4.0278	0.7483	0.1822	0.447	0.462	0.341	0.101	20.4124	3.6943	386	0	0	14	400	0.780257	0.752948	0	0	0.027309	18.68	13.7	73.3405	8.4351	0.015	0.105097	0.5	0.0853888	nd	nd	0.050737	nd	0.015	<25	0.18
2020-05-11	2x5d	60	TiO2 mid	3	91	408	0.376	1.219	0.666	4.079	12.98	0.947	2.056	0.3293	3.6978	0.8396	0.1636	0.28	0.453	0.274	0.084	48.1905	3.7893	377	6	0	17	400	0.633315	0.596899	0.00949972	0	0.0269159	16.32	12.8	78.4314	34.68	0.015	0.150171	1.99907	0.0590784	nd	nd	0.0281896	nd	0.015	<25	0.19
2020-05-11	2x5d	60	TiO2 mid	3	92	416	0.29	1.37	0.717	3.717	14.159	1.415	2.081	0.3813	4.2497	0.7645	0.1737	0.404	0.458	0.326	0.065	24.4285	3.7511	352	9	0	39	400	0.634001	0.557921	0.014265	0	0.0618151	16.64	14.2	85.3365	34.253	0.015	0.126439	0.5	0.0576119	nd	nd	0.0572015	nd	0.015	<25	0.21
2020-05-11	2x5d	60	TiO2 mid	3	93	422	0.419	1.21	0.741	3.274	17.089	1.309	2.076	0.3468	5.2049	0.6772	0.1772	0.552	0.456	0.283	0.101	50.9947	5.7564	370	4	1	24	400	0.764547	0.707206	0.00764547	0.00191137	0.0458728	16.88	13.3	78.7915	28.3174	0.015	0.05	1.46936	0.0581667	nd	nd	0.0259758	nd	0.015	<25	0.43
2020-05-11	2x5d	60	TiO2 mid	3	94	421	0.499	1.464	0.683	3.16	15.006	1.141	2.081	0.3366	4.6602	0.6452	0.1715	0.343	0.457	0.34	0.111	24.3201	4.3022	397	0	1	2	400	0.451834	0.448445	0	0.00112959	0.00225917	16.84	14.1	83.7292	25.5206	0.015	0.116004	3.54711	0.061412	nd	nd	0.0636648	nd	0.015	<25	0.06
2020-05-11	2x5d	60	TiO2 high	4	103	473	0.587	1.314	0.853	3.539	15.285	1.236	2.064	0.4172	4.623	0.7803	0.2236	0.404	0.453	0.306	0.133	42.9834	4.3968	380	1	1	16	400	1.157	1.09915	0.0028925	0.0028925	0.04628	18.92	16.1	85.0951	115.842	0.015	2.48725	5.74929	0.080951	0.158703	0.0752966	0.0397278	100.168	0.015	<25	0.05
2020-05-11	2x5d	60	TiO2 high	4	104	396	0.614	1.321	0.725	3.488	15.154	1.077	1.957	0.3564	4.5014	0.6919	0.1776	0.435	0.425	0.297	0.137	27.9609	3.3886	383	0	0	17	400	0.926786	0.887398	0	0	0.0393884	15.84	12.3	77.6515	99.7254	0.015	1.00384	28.1201	0.0876505	0.05	0.0972383	0.0380195	117.84	0.015	<25	0.21
2020-05-11	2x5d	60	TiO2 high	4	105	436	0.427	1.331	0.778	3.723	13.485	1.485	1.995	0.3678	4.2246	0.6923	0.1906	0.69	0.428	0.311	0.095	20.3688	2.3458	376	2	0	22	400	0.528193	0.496501	0.00264097	0	0.0290506	17.44	15.2	87.156	131.932	0.015	0.227681	7.17482	0.0626785	0.05	0.097952	0.107326	108.793	0.015	<25	0.1
2020-05-11	2x5d	60	TiO2 high	4	106	438	0.513	1.364	0.764	3.49	17.269	1.163	2.039	0.401	5.4949	0.6873	0.1858	0.396	0.454	0.319	0.114	16.3357	4.3231	371	7	1	21	400	0.401139	0.372056	0.00701992	0.00100285	0.0210598	17.52	14.9	85.0457	160.607	0.015	0.175293	16.5545	0.057253	0.05	0.10033	0.150498	132.618	0.015	<25	0.08
2020-03-17	1d	1	control	1	109	310	0.639	1.126	0.574	2.705	13.294	1.16	1.862	0.3149	4.1846	0.5598	0.142	0.397	0.386	0.257	0.141	8.7511	0.1212	354	9	0	35	400	0.668288	0.591435	0.0150365	0	0.0584752	11.76	10.3	87.585	0.206508	0.01	0.05	0.5	0.0469318	0.121876	0.140443	0.125723	49.7429	0.015	<25	0.34
2020-03-17	1d	1	control	1	110	294	0.622	1.036	0.723	2.683	11.319	0.86	1.837	0.3027	3.4588	0.545	0.1731	0.367	0.397	0.242	0.157	13.2231	0.156	371	4	0	25	400	0.587079	0.544515	0.00587079	0	0.0366924	11.2	8.3	74.1071	0.166832	0.01	0.05	0.5	0.0474936	0.136845	0.156993	0.01	56.1572	0.0310233	<25	0.24
2020-03-17	1d	1	control	1	111	280	0.582	0.945	0.504	2.301	11.245	0.781	1.798	0.2407	3.5079	0.4669	0.1228	0.251	0.376	0.222	0.136	6.129	0.2666	307	9	1	82	400	0.484164	0.371596	0.0108937	0.00121041	0.0992537	12.28	8.9	72.4756	0.261934	0.0251171	0.05	0.5	0.0476736	0.148876	0.142459	0.376787	54.8403	0.015	<25	0.36
2020-03-17	1d	1	control	1	112	307	0.77	1.131	0.64	2.742	12.63	0.933	1.983	0.3063	3.9902	0.5466	0.1456	0.38	0.415	0.261	0.182	8.838	0.3254	348	4	0	48	400	0.272033	0.236669	0.00272033	0	0.032644	12.28	10.1	82.2476	0.215349	0.021161	0.05	0.5	0.0480801	0.5247	0.143988	0.162645	52.9124	0.015	<25	0.28
2020-03-17	1d	1	TiO2 low	2	121	319	0.605	1.044	0.736	3.152	15.036	1.159	1.958	0.3623	4.7808	0.6149	0.1767	0.391	0.415	0.241	0.157	13.4609	0.7177	326	1	0	72	400	0.424497	0.345965	0.00106124	0	0.0764095	12.96	9.9	76.3889	29.9548	0.0219282	0.05	0.5	0.0617753	nd	nd	nd	nd	0.015	<25	0.43
2020-03-17	1d	1	TiO2 low	2	122	324	0.691	1.191	0.649	2.832	14.274	0.994	1.945	0.3517	4.415	0.5694	0.1544	0.473	0.406	0.278	0.187	8.0092	0.741	346	1	0	52	400	0.457184	0.395465	0.00114296	0	0.059434	12.76	11.2	87.7743	27.5422	0.01	0.167429	0.5	0.060828	nd	nd	nd	nd	0.028777	<25	0.47
2020-03-17	1d	1	TiO2 low	2	123	319	0.761	1.099	0.69	2.63	14.198	1.022	1.906	0.3472	4.3942	0.5416	0.1657	0.307	0.397	0.259	0.164	12.7739	0.7323	325	6	0	68	400	0.426733	0.34672	0.00640099	0	0.0725446	12.36	10.3	83.3333	20.1219	0.01	0.05	0.5	0.0645033	nd	nd	nd	nd	0.015	<25	0.73
2020-03-17	1d	1	TiO2 low	2	124	309	0.729	1.203	0.629	2.683	12.709	0.961	1.986	0.3172	3.8365	0.5444	0.1471	0.337	0.415	0.268	0.169	18.3964	1.4406	300	9	0	91	400	0.719408	0.539556	0.0161867	0	0.163665	12.36	10.6	85.7605	29.5054	0.01	0.05	0.5	0.0658434	nd	nd	nd	nd	0.015	<25	0.51
2020-03-17	1d	1	TiO2 mid	3	133	296	0.68	1.088	0.7	2.707	12.836	1.19	1.804	0.3412	3.9331	0.5271	0.1636	0.409	0.382	0.245	0.153	7.3062	0.1788	338	7	0	55	400	0.454374	0.383946	0.00795154	0	0.0624764	11.84	10	84.4595	77.2972	0.0259077	0.336148	0.5	0.0676684	nd	nd	nd	nd	0.015	<25	0.52
2020-03-17	1d	1	TiO2 mid	3	134	329	0.955	1.226	0.563	2.803	16.878	0.888	2.004	0.3625	4.7987	0.6138	0.1348	0.363	0.424	0.271	0.21	10.6451	0.3223	369	5	0	26	400	0.75364	0.695232	0.00942049	0	0.0489866	13.16	10	75.9878	87.7785	0.01	0.15406	4.23034	0.0821938	nd	nd	nd	nd	0.0284553	<25	0.54
2020-03-17	1d	1	TiO2 mid	3	135	318	0.682	1.126	0.534	2.814	15.026	1.141	1.615	0.3135	4.7064	0.5553	0.1302	0.405	0.405	0.257	0.152	9.3112	1.0301	381	0	0	19	400	0.400487	0.381463	0	0	0.0190231	12.72	9.4	73.8994	97.093	0.01	0.201509	0.5	0.0568312	nd	nd	nd	nd	0.0298051	<25	0.16
2020-03-17	1d	1	TiO2 mid	3	136	314	0.777	1.006	0.67	2.451	13.936	0.899	1.942	0.3283	4.1716	0.5477	0.1621	0.41	0.339	0.236	0.189	10.2165	0.3764	359	1	0	40	400	0.473477	0.424946	0.00118369	0	0.0473477	12.56	10.7	85.1911	77.5284	0.01	0.221674	0.5	0.0607675	nd	nd	nd	nd	0.0278857	<25	0.21
2020-03-17	1d	1	TiO2 high	4	145	277	0.481	0.901	0.536	2.428	11.191	0.995	1.897	0.2995	3.3439	0.5197	0.1269	0.32	0.404	0.211	0.111	8.7018	0.1192	370	3	0	27	400	0.487815	0.451229	0.00365861	0	0.0329275	11.08	9	81.2274	255.2	0.0262167	0.625143	0.5	0.0443278	0.292783	0.14743	0.20034	119.354	0.0269726	<25	0.1
2020-03-17	1d	1	TiO2 high	4	146	284	0.505	0.868	0.538	2.184	11.732	0.767	1.933	0.2774	3.4907	0.4811	0.126	0.344	0.411	0.209	0.133	16.894	0.6871	280	42	0	78	400	0.413658	0.289561	0.0434341	0	0.0806633	11.36	9.8	86.2676	314.056	0.0863698	0.948552	3.43963	0.0413073	0.128986	0.18411	0.0865412	148.445	0.015	<25	0.33
2020-03-17	1d	1	TiO2 high	4	147	321	0.537	0.957	0.571	2.877	13.564	0.823	1.858	0.3142	4.2195	0.5685	0.1372	0.254	0.39	0.225	0.122	8.6566	0.1695	318	12	0	70	400	0.358572	0.285065	0.0107572	0	0.0627501	12.84	10.2	79.4393	330.87	0.0438489	0.734386	0.5	0.0402829	0.144386	0.148696	0.119124	90.6863	0.0307859	<25	0.3
2020-03-17	1d	1	TiO2 high	4	148	287	0.788	1.076	0.538	2.036	10.565	0.807	1.938	0.2649	3.25	0.4432	0.1254	0.339	0.408	0.245	0.205	14.0102	0.1505	386	4	1	9	400	0.350649	0.338376	0.00350649	0.000876622	0.0078896	11.48	10.2	88.8502	342.778	0.0328492	0.213676	0.5	0.0408509	0.134418	0.141806	0.0312057	97.8126	0.0354522	<25	0.08
2020-03-23	1d	7	control	1	113	312	0.888	1.051	0.595	3.306	14.578	0.911	1.91	0.3036	4.5307	0.6375	0.1416	0.3297	0.411	0.242	0.132	60.1351	9.0774	377	2	1	20	400	0.633975	0.597521	0.00316987	0.00158494	0.0316987	12.48	10.9	87.3397	0.216527	0.01	0.05	0.5	0.0510676	0.249556	0.213587	0.01	56.6489	0.015	<25	0.33
2020-03-23	1d	7	control	1	114	332	0.544	1.12	0.673	2.865	16.346	0.782	1.863	0.3086	5.1161	0.6295	0.161	0.3135	0.394	0.25	0.129	25.0807	6.5948	361	2	0	36	400	0.595102	0.53708	0.00297551	0	0.0535592	13.28	11.3	85.0904	0.202676	0.01	0.05	1.11697	0.0495131	0.13018	0.130411	0.0389621	61.0304	0.015	<25	0.46
2020-03-23	1d	7	control	1	115	345	0.602	1.066	0.646	2.696	14.592	1.033	1.918	0.3166	4.6188	0.6094	0.1567	0.389	0.411	0.253	0.154	25.0268	6.9259	394	0	0	6	400	0.730396	0.71944	0	0	0.0109559	13.8	11.4	82.6087	0.211213	0.01	0.05	0.5	0.0437167	0.243454	0.138321	0.0269295	59.8979	0.015	<25	0.2
2020-03-23	1d	7	control	1	116	322	0.68	1.026	0.633	2.765	13.307	0.946	2.34	0.3309	4.0994	0.5922	0.1545	0.3819	0.426	0.239	0.151	26.7205	6.9941	381	2	2	15	400	0.791232	0.753648	0.00395616	0.00395616	0.0296712	12.88	10.8	83.8509	0.135934	0.01	0.05	0.5	0.0446199	0.21293	0.137325	0.0267662	59.2519	0.015	<25	0.2
2020-03-23	1d	7	TiO2 low	2	125	339	0.681	1.116	0.744	3.144	16.77	0.921	1.984	0.3311	5.4284	0.6223	0.1766	0.3279	0.415	0.253	0.156	27.3561	6.1289	345	2	0	53	400	0.492901	0.425127	0.0024645	0	0.0653093	13.56	10.9	80.3835	22.3722	0.01	0.05	1.0625	0.0501242	nd	nd	nd	nd	0.015	<25	0.37
2020-03-23	1d	7	TiO2 low	2	126	300	0.607	1.085	0.661	2.658	10.435	1.056	1.956	0.3164	3.1493	0.5431	0.1579	0.349	0.418	0.246	0.135	56.9237	1.7927	358	7	0	35	400	0.493673	0.441837	0.00863927	0	0.0431963	12	10.4	86.6667	23.1959	0.01	0.05	3.77679	0.0598164	nd	nd	nd	nd	0.015	<25	0.21
2020-03-23	1d	7	TiO2 low	2	127	327	0.981	1.196	0.885	2.546	17.395	1.192	2.068	0.3492	5.373	0.5637	0.2046	0.5305	0.444	0.275	0.231	20.137	7.163	369	3	1	27	400	0.884699	0.816135	0.00663525	0.00221175	0.0597172	13.08	11.2	85.6269	16.0603	0.01	0.05	1.91544	0.0542995	nd	nd	nd	nd	0.015	<25	0.32
2020-03-23	1d	7	TiO2 low	2	128	350	0.738	1.146	0.659	3.122	15.263	0.935	1.95	0.318	4.7769	0.6514	0.158	0.2985	0.411	0.26	0.166	28.0963	6.1761	321	3	0	76	400	0.634822	0.509444	0.00476116	0	0.120616	14	11.7	83.5714	26.1619	0.01	0.05	1.15411	0.0560363	nd	nd	nd	nd	0.015	<25	0.43
2020-03-23	1d	7	TiO2 mid	3	137	314	0.827	1.011	0.671	2.485	14.756	0.947	1.986	0.3383	4.6808	0.5125	0.1598	0.3449	0.428	0.234	0.203	44.8542	6.4392	345	7	0	48	400	0.593287	0.51171	0.0103825	0	0.0711944	12.56	10.4	82.8025	55.2834	0.01	0.05	1.29195	0.0506479	nd	nd	nd	nd	0.015	<25	0.45
2020-03-23	1d	7	TiO2 mid	3	138	327	0.648	1.022	0.665	3.191	13.314	0.882	1.878	0.3263	4.0545	0.6596	0.1575	0.285	0.39	0.236	0.146	53.5122	6.2041	345	5	0	50	400	0.495105	0.427028	0.00618882	0	0.0618882	13.08	9.5	72.63	77.2762	0.01	0.144788	2.875	0.064358	nd	nd	nd	nd	0.015	<25	0.42
2020-03-23	1d	7	TiO2 mid	3	139	311	0.391	1.029	0.578	3.085	12.581	0.928	1.846	0.3236	3.8545	0.6145	0.1368	0.3125	0.415	0.226	0.09	24.2946	6.4886	373	2	0	25	400	0.681582	0.635575	0.00340791	0	0.0425989	12.44	10.3	82.7974	73.2586	0.01	0.111136	2.3	0.0594611	nd	nd	nd	nd	0.015	<25	0.46
2020-03-23	1d	7	TiO2 mid	3	140	340	0.848	1.246	0.654	2.868	14.22	1.07	2.097	0.338	4.3687	0.6218	0.1502	0.4283	0.444	0.286	0.205	25.2621	6.5303	350	1	0	49	400	0.422199	0.369424	0.0010555	0	0.0517194	13.6	11.3	83.0882	68.479	0.01	0.22551	1.4837	0.0621083	nd	nd	nd	nd	0.015	<25	0.47
2020-03-23	1d	7	TiO2 high	4	149	306	0.633	0.966	0.582	2.882	12.858	0.925	1.862	0.2811	3.9789	0.5614	0.1486	0.3226	0.394	0.217	0.139	21.4529	6.2138	345	17	3	35	400	0.476668	0.411126	0.0202584	0.00357501	0.0417084	12.24	10.5	85.7843	299.486	0.01	0.272	5.09091	0.0419917	0.225142	0.164912	0.0533942	61.4566	0.015	<25	0.42
2020-03-23	1d	7	TiO2 high	4	150	347	0.527	1.397	0.885	3.787	15.97	1.352	1.976	0.3462	4.8812	0.7884	0.2101	0.4649	0.425	0.32	0.155	57.8977	8.5853	330	7	0	63	400	0.446277	0.368179	0.00780986	0	0.0702887	13.88	12.2	87.8963	225.433	0.01	0.282376	0.5	0.0337948	0.318766	0.144253	0.01	58.5927	0.015	<25	0.67
2020-03-23	1d	7	TiO2 high	4	151	333	0.567	1.133	0.664	2.81	15.042	0.86	1.93	0.31	4.7639	0.5859	0.1548	0.4344	0.403	0.259	0.146	45.9439	7.5027	341	2	0	57	400	0.418376	0.356665	0.00209188	0	0.0596185	13.32	11.4	85.5856	290.066	0.01	0.147361	3.4125	0.0939967	0.20562	0.126185	0.018487	59.2338	0.015	<25	0.33
2020-03-23	1d	7	TiO2 high	4	152	330	0.578	1.161	0.636	3.01	15.8	0.915	1.847	0.3429	4.8551	0.6464	0.149	0.3046	0.402	0.25	0.125	25.4091	8.0415	341	10	0	49	400	0.629782	0.536889	0.0157445	0	0.0771483	13.2	10.4	78.7879	238.836	0.01	0.169052	2.21905	0.0624655	0.198463	0.123026	0.01	54.1426	0.015	<25	0.65
2020-03-30	1d	14	control	1	117	368	0.855	1.079	0.753	3.075	16.415	1.013	1.962	0.2949	5.1534	0.6268	0.179	0.3017	0.417	0.251	0.191	24.782	5.8587	361	3	0	36	400	0.491588	0.443658	0.00368691	0	0.0442429	14.72	9.7	65.8967	0.223774	0.01	0.05	0.5	0.105221	0.230986	0.146843	0.0175156	57.9677	0.015	<25	0.34
2020-03-30	1d	14	control	1	118	356	0.543	1.194	0.674	3.518	14.828	1.434	1.982	0.3762	4.5747	0.7033	0.1615	0.4657	0.427	0.276	0.12	34.1134	4.7729	367	1	0	31	400	0.587765	0.539274	0.00146941	0	0.0455518	14.24	12	84.2697	0.203541	0.01	0.05	0.5	0.0908628	0.246061	0.122487	0.016887	57.2506	0.015	<25	0.27
2020-03-30	1d	14	control	1	119	361	0.404	1.114	0.596	3.011	14.479	1.211	2.162	0.3719	4.4128	0.6193	0.1403	0.5685	0.468	0.26	0.1	51.0354	6.4986	372	3	0	25	400	0.635339	0.590865	0.00476504	0	0.0397087	14.44	12.4	85.8726	0.321043	0.01	0.05	0.5	0.144119	0.166898	0.11501	0.01	57.0102	0.015	<25	0.17
2020-03-30	1d	14	control	1	120	363	0.585	1.303	0.768	3.671	15.043	1.243	1.905	0.3962	4.6755	0.7412	0.1781	0.4372	0.412	0.296	0.132	43.0024	7.4675	364	1	0	34	400	0.825841	0.751515	0.0020646	0	0.0701965	14.52	12.4	85.3994	0.188764	0.01	0.05	0.5	0.0813794	0.244562	0.143103	0.0213883	55.4509	0.015	<25	0.46
2020-03-30	1d	14	TiO2 low	2	129	366	0.691	1.118	0.688	3.302	14.486	0.918	1.966	0.3109	4.5046	0.6467	0.1673	0.2902	0.416	0.243	0.151	22.6744	6.6089	318	12	0	67	400	0.357235	0.284001	0.010717	0	0.0598368	14.64	7.2	49.1803	18.4353	0.245472	0.05	0.5	0.0589632	nd	nd	nd	nd	0.015	<25	0.48
2020-03-30	1d	14	TiO2 low	2	130	363	0.87	1.306	0.752	3.128	15.943	1.145	2.074	0.3258	4.997	0.6437	0.182	0.4176	0.442	0.299	0.197	33.2435	6.1262	373	4	0	21	400	0.330823	0.308493	0.00330824	0	0.0173682	14.52	7.3	50.2755	16.9561	0.01	0.05	0.5	0.0634328	nd	nd	nd	nd	0.015	<25	0.32
2020-03-30	1d	14	TiO2 low	2	131	381	0.817	1.139	0.766	3.217	15.728	1.125	nd	0.3705	5.0087	0.6781	0.1764	0.4644	0.44	0.276	0.198	30.7564	6.7058	370	2	0	28	400	0.471179	0.435841	0.0023559	0	0.0329826	15.24	12.8	83.9895	13.2269	0.01	0.05	0.5	0.0675566	nd	nd	nd	nd	0.015	<25	0.21
2020-03-30	1d	14	TiO2 low	2	132	380	0.58	1.163	0.959	3.139	17.999	1.005	1.858	0.3449	5.7645	0.6492	0.2308	0.3294	0.398	0.268	0.137	53.1195	7.9501	336	6	0	58	400	0.43892	0.368693	0.00658381	0	0.0636435	15.2	12.9	84.8684	17.1067	0.01	0.05	0.5	0.0723116	nd	nd	nd	nd	0.015	<25	0.22
2020-03-30	1d	14	TiO2 mid	3	141	336	0.626	1.264	0.698	2.6	16.591	1.4	2.073	0.3329	5.0047	0.5382	0.1741	0.4644	0.448	0.273	0.14	30.7885	8.2121	385	1	2	12	400	1.497	1.44086	0.0037425	0.007485	0.04491	13.44	9.8	72.9167	56.7916	0.01	0.143353	0.5	0.0580519	nd	nd	nd	nd	0.015	<25	0.3
2020-03-30	1d	14	TiO2 mid	3	142	310	0.485	0.899	0.639	2.458	12.601	1.193	1.834	0.29	3.89	0.4982	0.1538	0.3822	0.395	0.212	0.111	49.0918	5.0995	377	0	0	23	400	0.726782	0.684993	0	0	0.04179	12.4	10.4	83.871	85.6856	0.01	0.214381	0.5	0.0635336	nd	nd	nd	nd	0.015	<25	0.31
2020-03-30	1d	14	TiO2 mid	3	143	296	0.561	0.999	0.586	2.7	12.234	1.321	1.914	0.261	3.7878	0.5155	0.1402	0.5509	0.412	0.232	0.123	34.0848	5.4715	344	3	0	53	400	0.535354	0.460404	0.00401516	0	0.0709344	11.84	10.1	85.3041	68.6035	0.01	0.183831	0.5	0.121769	nd	nd	nd	nd	0.015	<25	0.21
2020-03-30	1d	14	TiO2 mid	3	144	323	0.556	1.13	0.678	3.444	14.834	1.351	1.809	0.3344	4.5204	0.6727	0.1642	0.4251	0.388	0.259	0.135	29.7364	5.0933	379	2	0	19	400	0.741564	0.702631	0.00370782	0	0.0352243	12.92	11	85.1393	37.2755	0.01	0.125272	0.5	0.0648851	nd	nd	nd	nd	0.015	<25	0.12
2020-03-30	1d	14	TiO2 high	4	153	382	0.583	1.178	0.895	3.215	17.702	1.123	2.088	0.3059	5.5576	0.6313	0.2178	0.3517	0.449	0.264	0.18	46.2551	5.7384	344	1	0	54	400	0.497873	0.42817	0.00124468	0	0.0672128	15.28	10.9	71.3351	238.225	0.01	0.337269	1.55785	0.0629128	0.190672	0.139528	0.01	57.627	0.0355978	<25	0.36
2020-03-30	1d	14	TiO2 high	4	154	357	0.556	1.193	0.667	3.383	13.915	1.381	2.129	0.3764	4.3234	0.6715	0.1564	0.5812	0.458	0.275	0.133	24.3595	3.1725	355	4	0	41	400	0.554565	0.492176	0.00554565	0	0.0568429	14.28	12	84.0336	203.873	0.01	0.159906	1.54545	0.0630558	0.280272	0.134614	0.0312439	57.8748	0.0515495	<25	0.19
2020-03-30	1d	14	TiO2 high	4	155	370	0.665	1.198	0.615	3.082	15.685	0.951	2.05	0.3617	4.9304	0.6442	0.1425	0.3369	0.436	0.269	0.142	48.0764	5.6608	367	1	1	31	400	1.1875	1.08953	0.00296875	0.00296875	0.0920312	14.8	12.6	85.1351	178.305	0.01	1.10451	1.58293	0.0920541	0.310293	0.16063	0.01	54.4884	0.015	<25	0.13
2020-03-30	1d	14	TiO2 high	4	156	354	0.614	1.062	0.737	3.061	13.275	0.963	1.981	0.2993	4.197	0.5856	0.1757	0.3449	0.432	0.24	0.133	28.4503	5.1286	350	1	0	48	400	0.54856	0.47999	0.0013714	0	0.0658272	14.16	10.6	74.8588	183.294	0.01	0.610497	2.04545	0.124268	0.224084	0.155458	0.01	60.3617	0.0298376	<25	0.29

## Sheet: 3-Test-Data-Annotations
	colum	description of colom	remark
date	date	autopsy date
exposure	exposure	duration of exposure : 2 x 5 days or 1 d (6 h/day )
dagnr	day-nr	number of days between the last exposure day and the autopsyday (in a few cases 1 day change due to holiday!)
group	group	exposure dose: control, low, mid, high CeO2 or TiO2
group_nr	group_nr	group number: 1 = control, 2 = low, 3 = mid, 4 = high
animal_id	animal_id	animal number
body_weight	body_weight	body weight in gram at autopsy.
thymus_ww	thymus_ww	thymus (wet weight (gram) at autopsy)
hart_ww	heart_ww	heart (wet weight (gram) at autopsy)
spleen_ww	spleen_ww	spleen (wet weight (gram) at autopsy)
kidney_ww	kidney_ww	kidney (wet weight (gram) at autopsy)
liver_ww	liver_ww	liver (wet weight (gram) at autopsy)
pancreas_ww	pancreas_ww	pancreas (wet weight (gram) at autopsy)
brain_ww	brain_ww	brain (wet weight (gram) at autopsy)
lung_dw	lung_dw	lung (dry organweight (gram) after freezedrying)
liver_dw	liver_dw	liver (dry organweight (gram) after freezedrying)
kidney_dw	kidney_dw	kidney (dry organweight (gram) after freezedrying)
spleen_dw	spleen_dw	spleen (dry organweight (gram) after freezedrying)
pancreas_dw	pancreas_dw	pancreas (dry organweight (gram) after freezedrying)
brain_dw	brain_dw	brain (dry organweight (gram) after freezedrying)
hart_dw	hart_dw	heart (dry organweight (gram) after freezedrying)
thymus_dw	thymus_dw	thymus (dry organweight (gram) after freezedrying)
urine_ml	urine_ml	collected volume of urine (ml) during placement in metabolism cage
feaces_dw	faeces_dw	dry weight of faeces (gram), collected during placement in metabolism cage
Mac_count	Mac_count	number of macrophages counted in Broncho Alveolair Lavage Fluid (BALF) differential cell count
PMN_count	PMN_count	number of neutrofilic granulocytes counted in BALF differential cell count
Eos_count	Eos_count	number of eosinophilic granulocytes in BALF differential cell count
Lymf_count	Lymf_count	number of lymphocytes counted in BALF differential cell count
CC	CC	total number of cells counted in BALF differential cell count
celconc	celconc	Total number of cells in the collected BALF (1 x lavage of the lung, recalculated to number of cells * 106 /ml)
macrof_nr	macrof_nr	number of macrophages in de BALF, recalculated to number of cells * 106 /ml)
neutro_nr	neutro_nr	number of neutrofilic granulocytes in BALF ,recalculated to number of cells * 106 /ml)
Eos_nr	Eos_nr	number of eosinophilic granulocytes in BALF , recalculated to number of cells * 106 /ml)
Lymfo_nr	Lymfo_nr	number of lymphocytes in BALF, recalculated to number of cells * 106 /ml)
BALF_volume	BALF_volume	flush volume in ml
BALF_recov	BALF_recov	recovery BALF in ml
Perc_recov	Perc_recov	percentage of BALF recovery (= (BALF-recov/BAL_volume)*100 )
lung_tissue_conc	lavlung_tissue_conc	titanium concentration in lavage lung tissue in microgram /gram
BALF_fluid_conc	BALF_fluid_conc	titanium concentration in BALF fluid in microgram /gram
BALF_cel_conc	BALF_cel_conc	titanium concentration in BALF cells in microgram /gram (0.1 g used for measurement suspended in 1 ml saline The mass of 1 millilitre of normal saline is 1.0046 gram at 22 °C)
Lymph-node_conc	Lymph-node_conc	titanium concentration in mediastinal lymph nodes in microgram /gram
liver_conc	liver_conc	titanium concentration in liver in microgram /gram
spleen_conc	spleen_conc	titanium spleen concentration in microgram /gram
kidney_conc	kidney_conc	titanium concentration in kidney in microgram /gram
Urine_conc	Urine_conc	titanium concentration in urine in microgram /gram
Faeces_conc	Faeces_conc	titanium concentration in faeces in microgram /gram
Blood_conc	Blood_conc	titanium concentration in blood in microgram /gram
LDH_in_BALF_data	LDH_in_BALF_data	LDH in BALF (raw data) units/liter
Protein_in_BALF	Protein_in_BALF	Total protein concentration in BALF ( gram/liter)
